# Supplementary material for: Retrospective and projected warming-equivalent emissions from global livestock and cattle calculated with an alternative climate metric denoted GWP*
Source: PLoS One. 2023 Oct 2;18(10):e0288341. doi: 10.1371/journal.pone.0288341 (PMC10545102; doi:10.1371/journal.pone.0288341)
Supplement: S1 File — (XLSX) [file pone.0288341.s001.xlsx]

## Sheet: Basic info
	This dataset has been prepared as part of the submission of the paper Del Prado A. et al. for Plos One
	Retrospective and projected warming-equivalent emissions from global livestock and cattle calculated with an alternative climate metric denoted GWP*
	Agustin del Prado1,2 Brian Lindsay3, Juan Tricarico4
	1Basque Centre for Climate Change (BC3), Edificio Sede no. 1, Planta 1, Parque Científico de UPV/EHU, Barrio Sarriena s/n, 48940 Leioa, Bizkaia, Spain
	2Ikerbasque—Basque Foundation of Science, Bilbao, Spain
	3 Global Dairy Platform, 10255 West Higgins Road, Suite 820, Rosemont, IL, United States of America
	4Innovation Center for U.S. Dairy, 10255 West Higgins Road, Suite 900, Rosemont, IL 60018, United States of America
	SOURCES OF DATA
		Fossil CO2	LUC CO2	Livestock CH4	Global Cattle CH4
	Fig 1	Friedlingstein et al. 2021		Reisinger and Clark (1750-2009)
				EDGAR database (2010-2019)
	Fig 2				FAOSTAT
	Fig 3	Data from Fig 1 and aggregated CO2 emissions and CO2-we (using GWP*) (for CH4 sources)x TCRE value
	Fig 4				Data from Fig 2 and aggregated CO2-we (using GWP*) x TCRE value
	Fig 5	Data from Fig 1 and aggregated CO2 emissions and CO2-we (using GWP*) (for CH4 sources)x TCRE value			Data from Fig 2 and aggregated CO2-we (using GWP*) x TCRE value
	Fig 6				Data from Fig 2 and aggregated CO2-we (using GWP*) and CO2-e (using GWP100)
	Fig 7	Data from Fig 1, assumed projections (2020-2100) and aggregated CO2 emissions and CO2-we (using GWP*) (for CH4 sources)x TCRE value
	Fig 8				Data from Fig 2, , assumed projections (2020-2050) and aggregated CO2-we (using GWP*) x TCRE value
	Fig 9				Data from Fig 2, , assumed projections (2020-2050) and aggregated CO2-we (using GWP*) x TCRE value

## Sheet: input parameters
	GWP100 (IPCC-AR6)
CH4	27.2
	TCRE K/TtCO2
IPCC-AR6	0.45
Lynch et al (2020)	0.4
	1981-2019	1990-2019	2000-2019	2005-2019	2010-2019
years	39	30	20	15	10

## Sheet: Fig 1
Fig 1	Year	Fossil CO₂	LUC CO₂	Livestock CH₄
	1750	0.00935733	0	CH4 (Mt/yr)		Gt CO2-e/yr (GWP100)
	1751	0.00935733	0	0		0
	1752	0.009361	0	0		0
	1753	0.009361	0	0		0
	1754	0.00936467	0	0		0
	1755	0.00936833	0	0		0
	1756	0.0100137	0	0		0
	1757	0.0100173	0	0		0
	1758	0.010021	0	0		0
	1759	0.0100247	0	0		0
	1760	0.0100247	0	0		0
	1761	0.0109817	0	0		0
	1762	0.0109853	0	0		0
	1763	0.010989	0	0		0
	1764	0.0109927	0	0		0
	1765	0.0109963	0	0		0
	1766	0.0122687	0	0		0
	1767	0.0122723	0	0		0
	1768	0.012276	0	0		0
	1769	0.0122797	0	0		0
	1770	0.0122833	0	0		0
	1771	0.0136217	0	0		0
	1772	0.0136253	0	0		0
	1773	0.013629	0	0		0
	1774	0.0136327	0	0		0
	1775	0.0136363	0	0		0
	1776	0.015048	0	0		0
	1777	0.0150517	0	0		0
	1778	0.0150553	0	0		0
	1779	0.015059	0	0		0
	1780	0.0150663	0	0		0
	1781	0.0168557	0	0		0
	1782	0.0168593	0	0		0
	1783	0.0168667	0	0		0
	1784	0.0168703	0	0		0
	1785	0.0168813	0	0		0
	1786	0.0191657	0	0		0
	1787	0.019173	0	0		0
	1788	0.0191767	0	0		0
	1789	0.019184	0	0		0
	1790	0.0191913	0	0		0
	1791	0.0214353	0	0		0
	1792	0.021912	0	0		0
	1793	0.0219303	0	0		0
	1794	0.0218973	0	0		0
	1795	0.0219083	0	0		0
	1796	0.022968	0	0		0
	1797	0.024112	0	0		0
	1798	0.025113	0	0		0
	1799	0.0264477	0	0		0
	1800	0.0281123	0	0		0
	1801	0.0279803	0	0		0
	1802	0.0368097	0	0		0
	1803	0.0315113	0	0		0
	1804	0.0343347	0	0		0
	1805	0.0334437	0	0		0
	1806	0.0350717	0	0		0
	1807	0.0369013	0	0		0
	1808	0.03509	0	0		0
	1809	0.0351157	0	0		0
	1810	0.0374073	0	0		0
	1811	0.039611	0	0		0
	1812	0.0410373	0	0		0
	1813	0.04125	0	0		0
	1814	0.0421593	0	0		0
	1815	0.0435197	0	0		0
	1816	0.0476997	0	0		0
	1817	0.049467	0	0		0
	1818	0.0496797	0	0		0
	1819	0.049984	0	0		0
	1820	0.0507247	0	0		0
	1821	0.0514727	0	0		0
	1822	0.053504	0	0		0
	1823	0.0565913	0	0		0
	1824	0.0585677	0	0		0
	1825	0.0608007	0	0		0
	1826	0.0614643	0	0		0
	1827	0.0659633	0	0		0
	1828	0.0666857	0	0		0
	1829	0.0664437	0	0		0
	1830	0.089188	0	0		0
	1831	0.08459	0	0		0
	1832	0.085173	0	0		0
	1833	0.0868707	0	0		0
	1834	0.08855	0	0		0
	1835	0.0905117	0	0		0
	1836	0.104852	0	0		0
	1837	0.104768	0	0		0
	1838	0.108123	0	0		0
	1839	0.111694	0	0		0
	1840	0.119016	0	0		0
	1841	0.122709	0	0		0
	1842	0.129598	0	0		0
	1843	0.13295	0	0		0
	1844	0.141526	0	0		0
	1845	0.155324	0	0		0
	1846	0.157909	0	0		0
	1847	0.172528	0	0		0
	1848	0.173943	0	0		0
	1849	0.183645	0	0		0
	1850	0.197039	2.53938	0		0
	1851	0.19895	2.61684	0		0
	1852	0.207702	2.65621	0		0
	1853	0.217367	2.70506	0		0
	1854	0.255325	2.73232	0		0
	1855	0.260355	2.74909	0		0
	1856	0.277493	2.77705	0		0
	1857	0.280093	2.80373	0		0
	1858	0.284379	2.83071	0		0
	1859	0.301532	2.85437	0		0
	1860	0.330883	2.72601	0		0
	1861	0.347988	2.61059	22.3		0.60656
	1862	0.354315	2.60291	22.5		0.612
	1863	0.378135	2.60067	22.6		0.61472
	1864	0.407387	2.56855	22.7		0.61744
	1865	0.432622	2.53181	22.9		0.62288
	1866	0.446295	2.52091	23		0.6256
	1867	0.478163	2.52858	23.2		0.63104
	1868	0.49111	2.51643	23.3		0.63376
	1869	0.52151	2.50047	23.5		0.6392
	1870	0.532924	2.69326	23.6		0.64192
	1871	0.566555	2.80194	23.8		0.64736
	1872	0.626828	2.85179	23.9		0.65008
	1873	0.665903	2.92464	24.1		0.65552
	1874	0.623451	2.97482	24.2		0.65824
	1875	0.676291	3.01392	24.3		0.66096
	1876	0.686052	3.0452	24.5		0.6664
	1877	0.699607	3.09094	24.6		0.66912
	1878	0.704894	3.13291	24.8		0.67456
	1879	0.755419	3.17908	24.9		0.67728
	1880	0.854329	3.22339	25.1		0.68272
	1881	0.88305	3.21652	25.2		0.68544
	1882	0.932603	3.28379	25.4		0.69088
	1883	0.991757	3.34182	25.5		0.6936
	1884	1.00291	3.35682	25.6		0.69632
	1885	1.01041	3.36147	25.8		0.70176
	1886	1.02623	3.38992	25.9		0.70448
	1887	1.07755	3.43508	26.1		0.70992
	1888	1.19314	3.44467	26.2		0.71264
	1889	1.19267	3.44549	26.4		0.71808
	1890	1.29941	3.5816	26.5		0.7208
	1891	1.35987	3.68327	26.7		0.72624
	1892	1.37109	3.72494	27.1		0.73712
	1893	1.35466	3.78369	27.5		0.748
	1894	1.40188	3.81841	27.9		0.75888
	1895	1.48636	3.8484	28.3		0.76976
	1896	1.53483	3.88444	28.7		0.78064
	1897	1.60748	3.92491	29.1		0.79152
	1898	1.69551	3.96434	29.5		0.8024
	1899	1.85225	3.99854	29.9		0.81328
	1900	1.95365	4.11018	30.3		0.82416
	1901	2.01823	4.1698	30.7		0.83504
	1902	2.0693	4.23182	30.8		0.83776
	1903	2.25772	4.26017	30.9		0.84048
	1904	2.28352	4.31812	31.1		0.84592
	1905	2.4314	4.34079	31.2		0.84864
	1906	2.55373	4.3596	31.3		0.85136
	1907	2.88738	4.38239	31.5		0.8568
	1908	2.77845	4.41145	31.6		0.85952
	1909	2.88918	4.45123	31.7		0.86224
	1910	3.02979	4.46085	31.9		0.86768
	1911	3.08471	4.44982	32		0.8704
	1912	3.23068	4.3936	32.7		0.88944
	1913	3.49495	4.40089	33.3		0.90576
	1914	3.17065	4.39359	34		0.9248
	1915	3.12736	4.34556	34.7		0.94384
	1916	3.37561	4.2989	35.3		0.96016
	1917	3.53029	4.30144	36		0.9792
	1918	3.48172	4.32276	36.7		0.99824
	1919	3.01707	4.30591	37.3		1.01456
	1920	3.51015	4.42847	38		1.0336
	1921	3.07828	4.52983	38.7		1.05264
	1922	3.22879	4.57186	39.1		1.06352
	1923	3.66375	4.59483	39.5		1.0744
	1924	3.67507	4.60753	39.9		1.08528
	1925	3.71557	4.66399	40.3		1.09616
	1926	3.64784	4.6596	40.7		1.10704
	1927	3.98433	4.65162	41.1		1.11792
	1928	3.96544	4.66259	41.5		1.1288
	1929	4.25825	4.6651	41.9		1.13968
	1930	3.92591	4.76896	42.3		1.15056
	1931	3.50782	4.86543	42.7		1.16144
	1932	3.16143	4.90956	42.9		1.16688
	1933	3.32887	4.96071	43.2		1.17504
	1934	3.62029	5.0179	43.5		1.1832
	1935	3.79885	5.00786	43.7		1.18864
	1936	4.17361	5.03162	44		1.1968
	1937	4.46215	5.03633	44.3		1.20496
	1938	4.1983	5.07084	44.5		1.2104
	1939	4.44137	5.07678	44.8		1.21856
	1940	4.85346	5.26227	45.1		1.22672
	1941	4.9628	5.35606	45.3		1.23216
	1942	4.94332	5.36075	46.4		1.26208
	1943	5.02691	5.34783	47.5		1.292
	1944	5.10915	5.3291	48.5		1.3192
	1945	4.24783	5.29567	49.6		1.34912
	1946	4.63685	5.26568	50.7		1.37904
	1947	5.13392	5.2308	51.7		1.40624
	1948	5.40505	5.16175	52.8		1.43616
	1949	5.24692	5.09221	53.9		1.46608
	1950	6.00761	5.44983	54.9		1.49328
	1951	6.3844	5.62711	56		1.5232
	1952	6.4704	5.83709	57.3		1.55856
	1953	6.65257	5.97495	58.7		1.59664
	1954	6.79488	6.16775	60		1.632
	1955	7.44862	6.37569	61.3		1.66736
	1956	7.92998	6.59569	62.7		1.70544
	1957	8.19148	6.78366	64		1.7408
	1958	8.42373	6.9951	65.3		1.77616
	1959	8.86263	6.7669	66.7		1.81424
	1960	9.39377	6.79694	68		1.8496
	1961	9.42432	6.82777	69.3		1.88496
	1962	9.75715	6.56553	70.4		1.91488
	1963	10.279	6.05683	71.4		1.94208
	1964	10.8367	5.73507	72.5		1.972
	1965	11.3255	5.1963	73.5		1.9992
	1966	11.8745	4.94584	74.5		2.0264
	1967	12.252	5.03148	75.6		2.05632
	1968	12.9193	5.05829	76.6		2.08352
	1969	13.7766	4.73889	77.7		2.11344
	1970	14.9084	4.71722	78.7		2.14064
	1971	15.5095	4.66816	79.7		2.16784
	1972	16.233	4.67977	81.3		2.21136
	1973	17.0912	4.54167	82.8		2.25216
	1974	17.022	4.37164	84		2.2848
	1975	17.0589	5.19573	85.9		2.33648
	1976	17.9971	4.77374	87.3		2.37456
	1977	18.508	4.64671	88.2		2.39904
	1978	19.0816	4.23117	89		2.4208
	1979	19.6243	4.25605	89.5		2.4344
	1980	19.5068	4.1469	90.5		2.4616
	1981	19.0408	4.31804	91.9		2.49968
	1982	18.8895	4.23677	92.8		2.52416
	1983	19.0119	4.66458	93.9		2.55408
	1984	19.671	5.17664	94.8		2.57856
	1985	20.3323	4.90495	95.7		2.60304
	1986	20.6346	4.83174	96.4		2.62208
	1987	21.2817	4.63344	97.7		2.65744
	1988	22.1175	4.50728	98.3		2.67376
	1989	22.4231	4.35688	99.3		2.70096
	1990	22.7661	4.30231	101		2.7472
	1991	23.255	4.21515	102		2.7744
	1992	22.5861	4.39479	102		2.7744
	1993	22.8201	4.29632	102		2.7744
	1994	22.9813	4.81842	102		2.7744
	1995	23.471	4.76968	102		2.7744
	1996	24.1725	4.84454	103		2.8016
	1997	24.3182	6.6755	102		2.7744
	1998	24.2239	5.13815	101		2.7472
	1999	24.5368	5.07671	101		2.7472
	2000	25.2526	4.54059	102		2.7744
	2001	25.4696	4.16795	102		2.7744
	2002	26.0581	4.72156	103		2.8016
	2003	27.3866	5.09706	104		2.8288
	2004	28.6484	4.57962	106		2.8832
	2005	29.6243	4.1029	107		2.9104
	2006	30.6058	4.64336	108		2.9376
	2007	31.5167	4.04954	109		2.9648
	2008	32.0928	4.14188	111		3.0192
	2009	31.63	4.53254	112		3.0464
	2010	33.3676	4.28198	112		3.0464
	2011	34.4935	4.83465	113		3.0736
	2012	34.9995	4.67984	114		3.1008
	2013	35.3087	4.31993	115		3.128
	2014	35.5603	4.56702	115		3.128
	2015	35.5222	4.77038	116		3.1552
	2016	35.4783	3.70627	117		3.1824
	2017	35.9519	3.66555	118		3.2096
	2018	36.6728	3.86035	119		3.2368
	2019	36.7292	3.82819	120		3.264
	2020	34.8326	3.21233	121		3.2912

## Sheet: Fig 2
Fig 2a		TOTAL			Fig 2b		Dairy cattle			Fig 2c		Beef			Fig 2d		Buffalo
	Year	enteric CH₄	manure CH₄			Year	enteric CH₄	manure CH₄			Year	enteric CH₄	manure CH₄			Year	enteric CH₄	manure CH₄
	1961	54.2666	4.55102			1961	15.9639	2.65285			1961	33.4451	1.54608			1961	4.8577	0.352085
	1962	55.1109	4.58892			1962	15.9207	2.63161			1962	34.2786	1.60158			1962	4.91166	0.355726
	1963	55.7595	4.58944			1963	15.9387	2.60432			1963	34.8835	1.62812			1963	4.9373	0.356996
	1964	56.5896	4.56086			1964	15.7993	2.56003			1964	35.6555	1.63535			1964	5.1349	0.36548
	1965	57.6854	4.57396			1965	15.8314	2.53418			1965	36.6634	1.67055			1965	5.19055	0.369227
	1966	59.0996	4.62539			1966	16.223	2.52455			1966	37.4373	1.7214			1966	5.43925	0.37944
	1967	60.2742	4.66377			1967	16.2185	2.50788			1967	38.4912	1.76911			1967	5.56452	0.386775
	1968	61.1754	4.67309			1968	16.3315	2.49199			1968	39.1018	1.78593			1968	5.74208	0.395173
	1969	61.4567	4.65046			1969	16.3407	2.46446			1969	39.2735	1.78486			1969	5.84236	0.401139
	1970	61.926	4.62741			1970	16.0905	2.41571			1970	39.936	1.80579			1970	5.89945	0.405907
	1971	62.8066	4.64346			1971	16.1733	2.39534			1971	40.6543	1.83751			1971	5.97896	0.410612
	1972	64.1711	4.69308			1972	16.3477	2.3999			1972	41.7935	1.8791			1972	6.02984	0.414078
	1973	65.3241	4.75255			1973	16.3244	2.40284			1973	42.8878	1.92935			1973	6.11183	0.420358
	1974	67.0089	4.81832			1974	16.5415	2.4038			1974	44.25	1.98793			1974	6.21742	0.426591
	1975	68.1409	4.85811			1975	16.7462	2.40465			1975	45.178	2.02462			1975	6.21666	0.428838
	1976	68.8164	4.87809			1976	16.8772	2.40511			1976	45.679	2.03864			1976	6.26017	0.43434
	1977	69.1254	4.88198			1977	17.0681	2.40614			1977	45.741	2.03479			1977	6.31625	0.441056
	1978	69.0984	4.9066			1978	17.2137	2.41028			1978	45.4696	2.04686			1978	6.41506	0.449456
	1979	69.3531	4.92864			1979	17.4521	2.41337			1979	45.3574	2.05645			1979	6.54355	0.458822
	1980	70.0689	4.94899			1980	17.6576	2.42504			1980	45.7292	2.05544			1980	6.68216	0.468513
	1981	70.7075	4.97112			1981	17.755	2.43173			1981	46.1208	2.06002			1981	6.83166	0.479365
	1982	71.4682	5.02397			1982	17.8512	2.45055			1982	46.6021	2.08039			1982	7.01483	0.493023
	1983	71.9574	5.04715			1983	18.0023	2.46487			1983	46.8	2.0781			1983	7.15509	0.504182
	1984	72.5357	5.0814			1984	18.017	2.45181			1984	47.1942	2.11246			1984	7.32454	0.517134
	1985	72.8787	5.09936			1985	17.9793	2.44182			1985	47.406	2.1283			1985	7.4933	0.52923
	1986	73.4287	5.10406			1986	18.0813	2.42257			1986	47.5467	2.12768			1986	7.80062	0.553815
	1987	73.2716	5.04424			1987	17.9273	2.36803			1987	47.5473	2.1256			1987	7.79692	0.550612
	1988	73.4736	5.00476			1988	17.8132	2.33398			1988	47.7611	2.11072			1988	7.89926	0.560064
	1989	74.3143	5.02653			1989	17.8612	2.31606			1989	48.4427	2.14078			1989	8.01039	0.569689
	1990	74.715	5.0228			1990	17.8534	2.29552			1990	48.7115	2.1472			1990	8.15013	0.580078
	1991	74.8704	4.9596			1991	17.6886	2.24253			1991	48.9491	2.12834			1991	8.23268	0.588726
	1992	74.63	4.82563			1992	17.1756	2.18766			1992	49.0674	2.03686			1992	8.38703	0.601113
	1993	74.5861	4.76437			1993	16.9879	2.15457			1993	49.1238	2.00118			1993	8.47441	0.608619
	1994	75.2362	4.75581			1994	17.0757	2.15531			1994	49.5581	1.98296			1994	8.60239	0.617535
	1995	75.5682	4.71208			1995	16.9759	2.13019			1995	49.8729	1.95576			1995	8.71926	0.626126
	1996	75.5116	4.68326			1996	16.6765	2.10784			1996	50.077	1.94242			1996	8.75811	0.632995
	1997	74.1955	4.60869			1997	16.5321	2.07655			1997	49.0232	1.89465			1997	8.64024	0.63749
	1998	74.1714	4.55313			1998	16.3879	2.04152			1998	48.9473	1.86561			1998	8.83616	0.646002
	1999	74.2056	4.52668			1999	16.3355	2.02305			1999	48.9453	1.84869			1999	8.92477	0.654939
	2000	74.4705	4.51213			2000	16.2349	1.99851			2000	49.2015	1.84874			2000	9.03402	0.664881
	2001	74.6423	4.49334			2001	16.3102	1.99029			2001	49.1867	1.82804			2001	9.14542	0.675006
	2002	75.4283	4.51131			2002	16.4281	1.99369			2002	49.7192	1.83166			2002	9.28099	0.685959
	2003	76.3274	4.52379			2003	16.7013	1.99681			2003	50.1929	1.82878			2003	9.43326	0.698197
	2004	77.0811	4.54359			2004	16.8355	1.9998			2004	50.6748	1.83213			2004	9.5708	0.711659
	2005	77.7221	4.56421			2005	16.9276	1.99752			2005	51.0591	1.8406			2005	9.73535	0.726097
	2006	78.4951	4.60554			2006	17.1195	2.00975			2006	51.4422	1.85301			2006	9.93341	0.74278
	2007	78.9963	4.66184			2007	17.4312	2.04161			2007	51.4413	1.86217			2007	10.1238	0.758061
	2008	79.6121	4.68653			2008	17.5776	2.05486			2008	51.8187	1.86665			2008	10.2158	0.765019
	2009	79.8299	4.69164			2009	17.9399	2.06114			2009	51.2126	1.84987			2009	10.6774	0.780627
	2010	79.756	4.6858			2010	18.0532	2.06066			2010	51.0309	1.84279			2010	10.6719	0.782358
	2011	79.9232	4.67649			2011	18.1653	2.04789			2011	51.023	1.83353			2011	10.735	0.795071
	2012	80.4443	4.73633			2012	18.4262	2.09219			2012	51.2156	1.84074			2012	10.8025	0.803396
	2013	80.6104	4.74582			2013	18.4796	2.09034			2013	51.3081	1.84605			2013	10.8227	0.809429
	2014	81.1132	4.78015			2014	18.6388	2.11452			2014	51.5685	1.84931			2014	10.9059	0.816324
	2015	81.5766	4.80697			2015	18.7455	2.1277			2015	51.833	1.85448			2015	10.9982	0.824794
	2016	82.5141	4.86255			2016	18.7374	2.1511			2016	52.6193	1.87215			2016	11.1574	0.839306
	2017	82.805	4.86831			2017	18.5918	2.14212			2017	52.9626	1.8771			2017	11.2506	0.849094
	2018	83.3435	4.81803			2018	17.9511	2.06013			2018	54.0034	1.89824			2018	11.389	0.85966
	2019	83.8769	4.85405			2019	17.8997	2.08842			2019	54.741	1.92111			2019	11.2362	0.844521

## Sheet: Fig 3
	Fossil CO₂		Fig 4a	Fig 4b			LUC CO₂		Fig 4a	Fig 4b		Livestock CH₄ #					Fig 4a	Fig 4b			Livestock CH₄ $					Fig 4a	Fig 4b			Livestock CH₄ &					Fig 4a	Fig 4b
	Annual emissions	Cumulative emissions	Added Warming (TCRE=0.45)	Added Warming (TCRE=0.4)			Annual emissions	Cumulative emissions	Added Warming (TCRE=0.45)	Added Warming (TCRE=0.4)			Annual emissions			cumulative	Added Warming (TCRE=0.45)	Added Warming (TCRE=0.4)				Annual emissions			Cumulative	Added Warming (TCRE=0.45)	Added Warming (TCRE=0.4)				Annual emissions			Cumulative	Added Warming (TCRE=0.45)	Added Warming (TCRE=0.4)
year	Gt CO2 /yr	Gt CO2				year	Gt CO2 /yr	Gt CO2					Mt CH4/yr	Gt CO2-e/yr (GWP100)	Gt CO2-we/yr (GWP*)	Gt CO2-we (GWP*)						CH4 (Mt/yr)	Gt CO2-e/yr (GWP100)	Gt CO2-we/yr (GWP*)	Gt CO2-we (GWP*)						CH4 (Mt/yr)	Gt CO2-e/yr (GWP100)	Gt CO2-we/yr (GWP*)	Gt CO2-we (GWP*)
												year									year									year
												1750	0	0							1750	11.15	0.30328							1750	22.3	0.60656
												1751	0	0							1751	11.2523	0.306062							1751	22.3	0.60656
												1752	0	0							1752	11.3546	0.308845							1752	22.3	0.60656
												1753	0	0							1753	11.4569	0.311627							1753	22.3	0.60656
												1754	0	0							1754	11.5592	0.31441							1754	22.3	0.60656
												1755	0	0							1755	11.6615	0.317192							1755	22.3	0.60656
												1756	0	0							1756	11.7638	0.319974							1756	22.3	0.60656
												1757	0	0							1757	11.8661	0.322757							1757	22.3	0.60656
												1758	0	0							1758	11.9683	0.325539							1758	22.3	0.60656
												1759	0	0							1759	12.0706	0.328321							1759	22.3	0.60656
												1760	0	0							1760	12.1729	0.331104							1760	22.3	0.60656
												1761	0	0							1761	12.2752	0.333886							1761	22.3	0.60656
												1762	0	0							1762	12.3775	0.336669							1762	22.3	0.60656
												1763	0	0							1763	12.4798	0.339451							1763	22.3	0.60656
												1764	0	0							1764	12.5821	0.342233							1764	22.3	0.60656
												1765	0	0							1765	12.6844	0.345016							1765	22.3	0.60656
												1766	0	0							1766	12.7867	0.347798							1766	22.3	0.60656
												1767	0	0							1767	12.889	0.350581							1767	22.3	0.60656
												1768	0	0							1768	12.9913	0.353363							1768	22.3	0.60656
												1769	0	0							1769	13.0936	0.356145							1769	22.3	0.60656
1770	0.0122833	0	0	0		1770	0	0	0	0		1770	0	0	0	0	0	0			1770	13.1959	0.358928	0.337003	0	0	0			1770	22.3	0.60656	0.169837	0	0	0
1771	0.0136217	0.025905	1.16573e-05	1.0362e-05		1771	0	0	0	0		1771	0	0	0	0	0	0			1771	13.2982	0.36171	0.337782	0.674784	0.000303653	0.000269914			1771	22.3	0.60656	0.169837	0.339674	0.000152853	0.000135869
1772	0.0136253	0.0395303	1.77887e-05	1.58121e-05		1772	0	0	0	0		1772	0	0	0	0	0	0			1772	13.4005	0.364492	0.338561	1.01334	0.000456005	0.000405338			1772	22.3	0.60656	0.169837	0.50951	0.00022928	0.000203804
1773	0.013629	0.0531593	2.39217e-05	2.12637e-05		1773	0	0	0	0		1773	0	0	0	0	0	0			1773	13.5028	0.367275	0.33934	1.35268	0.000608708	0.000541074			1773	22.3	0.60656	0.169837	0.679347	0.000305706	0.000271739
1774	0.0136327	0.066792	3.00564e-05	2.67168e-05		1774	0	0	0	0		1774	0	0	0	0	0	0			1774	13.605	0.370057	0.340119	1.6928	0.000761761	0.000677121			1774	22.3	0.60656	0.169837	0.849184	0.000382133	0.000339674
1775	0.0136363	0.0804283	3.61928e-05	3.21713e-05		1775	0	0	0	0		1775	0	0	0	0	0	0			1775	13.7073	0.37284	0.340898	2.0337	0.000915165	0.00081348			1775	22.3	0.60656	0.169837	1.01902	0.000458559	0.000407608
1776	0.015048	0.0954763	4.29644e-05	3.81905e-05		1776	0	0	0	0		1776	0	0	0	0	0	0			1776	13.8096	0.375622	0.341677	2.37538	0.00106892	0.000950151			1776	22.3	0.60656	0.169837	1.18886	0.000534986	0.000475543
1777	0.0150517	0.110528	4.97376e-05	4.42112e-05		1777	0	0	0	0		1777	0	0	0	0	0	0			1777	13.9119	0.378404	0.342456	2.71783	0.00122303	0.00108713			1777	22.3	0.60656	0.169837	1.35869	0.000611412	0.000543478
1778	0.0150553	0.125583	5.65125e-05	5.02333e-05		1778	0	0	0	0		1778	0	0	0	0	0	0			1778	14.0142	0.381187	0.343235	3.06107	0.00137748	0.00122443			1778	22.3	0.60656	0.169837	1.52853	0.000687839	0.000611412
1779	0.015059	0.140642	6.32891e-05	5.62569e-05		1779	0	0	0	0		1779	0	0	0	0	0	0			1779	14.1165	0.383969	0.344014	3.40508	0.00153229	0.00136203			1779	22.3	0.60656	0.169837	1.69837	0.000764266	0.000679347
1780	0.0150663	0.155709	7.00689e-05	6.22835e-05		1780	0	0	0	0		1780	0	0	0	0	0	0			1780	14.2188	0.386752	0.344793	3.74988	0.00168744	0.00149995			1780	22.3	0.60656	0.169837	1.8682	0.000840692	0.000747282
1781	0.0168557	0.172564	7.7654e-05	6.90257e-05		1781	0	0	0	0		1781	0	0	0	0	0	0			1781	14.3211	0.389534	0.345572	4.09545	0.00184295	0.00163818			1781	22.3	0.60656	0.169837	2.03804	0.000917119	0.000815217
1782	0.0168593	0.189424	8.52407e-05	7.57695e-05		1782	0	0	0	0		1782	0	0	0	0	0	0			1782	14.4234	0.392316	0.346351	4.4418	0.00199881	0.00177672			1782	22.3	0.60656	0.169837	2.20788	0.000993545	0.000883151
1783	0.0168667	0.20629	9.28307e-05	8.25161e-05		1783	0	0	0	0		1783	0	0	0	0	0	0			1783	14.5257	0.395099	0.34713	4.78893	0.00215502	0.00191557			1783	22.3	0.60656	0.169837	2.37772	0.00106997	0.000951086
1784	0.0168703	0.223161	0.000100422	8.92643e-05		1784	0	0	0	0		1784	0	0	0	0	0	0			1784	14.628	0.397881	0.347909	5.13684	0.00231158	0.00205474			1784	22.3	0.60656	0.169837	2.54755	0.0011464	0.00101902
1785	0.0168813	0.240042	0.000108019	9.60168e-05		1785	0	0	0	0		1785	0	0	0	0	0	0			1785	14.7303	0.400663	0.348689	5.48553	0.00246849	0.00219421			1785	22.3	0.60656	0.169837	2.71739	0.00122282	0.00108696
1786	0.0191657	0.259208	0.000116643	0.000103683		1786	0	0	0	0		1786	0	0	0	0	0	0			1786	14.8326	0.403446	0.349468	5.835	0.00262575	0.002334			1786	22.3	0.60656	0.169837	2.88723	0.00129925	0.00115489
1787	0.019173	0.278381	0.000125271	0.000111352		1787	0	0	0	0		1787	0	0	0	0	0	0			1787	14.9349	0.406228	0.350247	6.18524	0.00278336	0.0024741			1787	22.3	0.60656	0.169837	3.05706	0.00137568	0.00122282
1788	0.0191767	0.297557	0.000133901	0.000119023		1788	0	0	0	0		1788	0	0	0	0	0	0			1788	15.0372	0.409011	0.351026	6.53627	0.00294132	0.00261451			1788	22.3	0.60656	0.169837	3.2269	0.0014521	0.00129076
1789	0.019184	0.316741	0.000142534	0.000126697		1789	0	0	0	0		1789	0	0	0	0	0	0			1789	15.1394	0.411793	0.351805	6.88807	0.00309963	0.00275523			1789	22.3	0.60656	0.169837	3.39674	0.00152853	0.00135869
1790	0.0191913	0.335933	0.00015117	0.000134373		1790	0	0	0	0		1790	0	0	0	0	0	0			1790	15.2417	0.414575	0.352584	7.24066	0.0032583	0.00289626			1790	22.3	0.60656	0.169837	3.56657	0.00160496	0.00142663
1791	0.0214353	0.357368	0.000160816	0.000142947		1791	0	0	0	0		1791	0	0	0	0	0	0			1791	15.344	0.417358	0.353363	7.59402	0.00341731	0.00303761			1791	22.3	0.60656	0.169837	3.73641	0.00168138	0.00149456
1792	0.021912	0.37928	0.000170676	0.000151712		1792	0	0	0	0		1792	0	0	0	0	0	0			1792	15.4463	0.42014	0.354142	7.94816	0.00357667	0.00317926			1792	22.3	0.60656	0.169837	3.90625	0.00175781	0.0015625
1793	0.0219303	0.40121	0.000180545	0.000160484		1793	0	0	0	0		1793	0	0	0	0	0	0			1793	15.5486	0.422923	0.354921	8.30308	0.00373639	0.00332123			1793	22.3	0.60656	0.169837	4.07608	0.00183424	0.00163043
1794	0.0218973	0.423108	0.000190398	0.000169243		1794	0	0	0	0		1794	0	0	0	0	0	0			1794	15.6509	0.425705	0.3557	8.65878	0.00389645	0.00346351			1794	22.3	0.60656	0.169837	4.24592	0.00191066	0.00169837
1795	0.0219083	0.445016	0.000200257	0.000178006		1795	0	0	0	0		1795	0	0	0	0	0	0			1795	15.7532	0.428487	0.356479	9.01526	0.00405687	0.0036061			1795	22.3	0.60656	0.169837	4.41576	0.00198709	0.0017663
1796	0.022968	0.467984	0.000210593	0.000187194		1796	0	0	0	0		1796	0	0	0	0	0	0			1796	15.8555	0.43127	0.357258	9.37252	0.00421763	0.00374901			1796	22.3	0.60656	0.169837	4.58559	0.00206352	0.00183424
1797	0.024112	0.492096	0.000221443	0.000196838		1797	0	0	0	0		1797	0	0	0	0	0	0			1797	15.9578	0.434052	0.358037	9.73056	0.00437875	0.00389222			1797	22.3	0.60656	0.169837	4.75543	0.00213994	0.00190217
1798	0.025113	0.517209	0.000232744	0.000206884		1798	0	0	0	0		1798	0	0	0	0	0	0			1798	16.0601	0.436834	0.358816	10.0894	0.00454022	0.00403575			1798	22.3	0.60656	0.169837	4.92527	0.00221637	0.00197011
1799	0.0264477	0.543657	0.000244645	0.000217463		1799	0	0	0	0		1799	0	0	0	0	0	0			1799	16.1624	0.439617	0.359595	10.449	0.00470204	0.00417959			1799	22.3	0.60656	0.169837	5.0951	0.0022928	0.00203804
1800	0.0281123	0.571769	0.000257296	0.000228708		1800	0	0	0	0		1800	0	0	0	0	0	0			1800	16.2647	0.442399	0.360375	10.8093	0.0048642	0.00432374			1800	22.3	0.60656	0.169837	5.26494	0.00236922	0.00210598
1801	0.0279803	0.599749	0.000269887	0.0002399		1801	0	0	0	0		1801	0	0	0	0	0	0			1801	16.367	0.445182	0.361154	11.1705	0.00502672	0.0044682			1801	22.3	0.60656	0.169837	5.43478	0.00244565	0.00217391
1802	0.0368097	0.636559	0.000286452	0.000254624		1802	0	0	0	0		1802	0	0	0	0	0	0			1802	16.4693	0.447964	0.361933	11.5324	0.00518959	0.00461297			1802	22.3	0.60656	0.169837	5.60461	0.00252208	0.00224185
1803	0.0315113	0.66807	0.000300632	0.000267228		1803	0	0	0	0		1803	0	0	0	0	0	0			1803	16.5716	0.450746	0.362712	11.8951	0.00535281	0.00475806			1803	22.3	0.60656	0.169837	5.77445	0.0025985	0.00230978
1804	0.0343347	0.702405	0.000316082	0.000280962		1804	0	0	0	0		1804	0	0	0	0	0	0			1804	16.6739	0.453529	0.363491	12.2586	0.00551638	0.00490345			1804	22.3	0.60656	0.169837	5.94429	0.00267493	0.00237772
1805	0.0334437	0.735849	0.000331132	0.000294339		1805	0	0	0	0		1805	0	0	0	0	0	0			1805	16.7761	0.456311	0.36427	12.6229	0.00568031	0.00504916			1805	22.3	0.60656	0.169837	6.11412	0.00275136	0.00244565
1806	0.0350717	0.77092	0.000346914	0.000308368		1806	0	0	0	0		1806	0	0	0	0	0	0			1806	16.8784	0.459094	0.365049	12.988	0.00584458	0.00519518			1806	22.3	0.60656	0.169837	6.28396	0.00282778	0.00251358
1807	0.0369013	0.807822	0.00036352	0.000323129		1807	0	0	0	0		1807	0	0	0	0	0	0			1807	16.9807	0.461876	0.365828	13.3538	0.0060092	0.00534151			1807	22.3	0.60656	0.169837	6.4538	0.00290421	0.00258152
1808	0.03509	0.842912	0.00037931	0.000337165		1808	0	0	0	0		1808	0	0	0	0	0	0			1808	17.083	0.464658	0.366607	13.7204	0.00617417	0.00548815			1808	22.3	0.60656	0.169837	6.62364	0.00298064	0.00264945
1809	0.0351157	0.878027	0.000395112	0.000351211		1809	0	0	0	0		1809	0	0	0	0	0	0			1809	17.1853	0.467441	0.367386	14.0878	0.0063395	0.00563511			1809	22.3	0.60656	0.169837	6.79347	0.00305706	0.00271739
1810	0.0374073	0.915435	0.000411946	0.000366174		1810	0	0	0	0		1810	0	0	0	0	0	0			1810	17.2876	0.470223	0.368165	14.4559	0.00650517	0.00578238			1810	22.3	0.60656	0.169837	6.96331	0.00313349	0.00278532
1811	0.039611	0.955046	0.000429771	0.000382018		1811	0	0	0	0		1811	0	0	0	0	0	0			1811	17.3899	0.473006	0.368944	14.8249	0.0066712	0.00592995			1811	22.3	0.60656	0.169837	7.13315	0.00320992	0.00285326
1812	0.0410373	0.996083	0.000448237	0.000398433		1812	0	0	0	0		1812	0	0	0	0	0	0			1812	17.4922	0.475788	0.369723	15.1946	0.00683757	0.00607784			1812	22.3	0.60656	0.169837	7.30298	0.00328634	0.00292119
1813	0.04125	1.03733	0.0004668	0.000414933		1813	0	0	0	0		1813	0	0	0	0	0	0			1813	17.5945	0.47857	0.370502	15.5651	0.0070043	0.00622604			1813	22.3	0.60656	0.169837	7.47282	0.00336277	0.00298913
1814	0.0421593	1.07949	0.000485772	0.000431797		1814	0	0	0	0		1814	0	0	0	0	0	0			1814	17.6968	0.481353	0.371281	15.9364	0.00717138	0.00637456			1814	22.3	0.60656	0.169837	7.64266	0.0034392	0.00305706
1815	0.0435197	1.12301	0.000505355	0.000449205		1815	0	0	0	0		1815	0	0	0	0	0	0			1815	17.7991	0.484135	0.372061	16.3085	0.0073388	0.00652338			1815	22.3	0.60656	0.169837	7.81249	0.00351562	0.003125
1816	0.0476997	1.17071	0.00052682	0.000468285		1816	0	0	0	0		1816	0	0	0	0	0	0			1816	17.9014	0.486917	0.37284	16.6813	0.00750658	0.00667252			1816	22.3	0.60656	0.169837	7.98233	0.00359205	0.00319293
1817	0.049467	1.22018	0.00054908	0.000488071		1817	0	0	0	0		1817	0	0	0	0	0	0			1817	18.0037	0.4897	0.373619	17.0549	0.00767471	0.00682196			1817	22.3	0.60656	0.169837	8.15217	0.00366847	0.00326087
1818	0.0496797	1.26986	0.000571436	0.000507943		1818	0	0	0	0		1818	0	0	0	0	0	0			1818	18.106	0.492482	0.374398	17.4293	0.00784319	0.00697172			1818	22.3	0.60656	0.169837	8.322	0.0037449	0.0033288
1819	0.049984	1.31984	0.000593929	0.000527937		1819	0	0	0	0		1819	0	0	0	0	0	0			1819	18.2083	0.495265	0.375177	17.8045	0.00801202	0.00712179			1819	22.3	0.60656	0.169837	8.49184	0.00382133	0.00339674
1820	0.0507247	1.37057	0.000616755	0.000548227		1820	0	0	0	0		1820	0	0	0	0	0	0			1820	18.3106	0.498047	0.375956	18.1804	0.0081812	0.00727218			1820	22.3	0.60656	0.169837	8.66168	0.00389775	0.00346467
1821	0.0514727	1.42204	0.000639918	0.000568816		1821	0	0	0	0		1821	0	0	0	0	0	0			1821	18.4128	0.500829	0.376735	18.5572	0.00835073	0.00742287			1821	22.3	0.60656	0.169837	8.83151	0.00397418	0.00353261
1822	0.053504	1.47554	0.000663995	0.000590217		1822	0	0	0	0		1822	0	0	0	0	0	0			1822	18.5151	0.503612	0.377514	18.9347	0.00852061	0.00757388			1822	22.3	0.60656	0.169837	9.00135	0.00405061	0.00360054
1823	0.0565913	1.53214	0.000689461	0.000612854		1823	0	0	0	0		1823	0	0	0	0	0	0			1823	18.6174	0.506394	0.378293	19.313	0.00869084	0.00772519			1823	22.3	0.60656	0.169837	9.17119	0.00412703	0.00366847
1824	0.0585677	1.5907	0.000715816	0.000636281		1824	0	0	0	0		1824	0	0	0	0	0	0			1824	18.7197	0.509177	0.379072	19.6921	0.00886142	0.00787682			1824	22.3	0.60656	0.169837	9.34102	0.00420346	0.00373641
1825	0.0608007	1.6515	0.000743176	0.000660601		1825	0	0	0	0		1825	0	0	0	0	0	0			1825	18.822	0.511959	0.379851	20.0719	0.00903236	0.00802876			1825	22.3	0.60656	0.169837	9.51086	0.00427989	0.00380434
1826	0.0614643	1.71297	0.000770835	0.000685187		1826	0	0	0	0		1826	0	0	0	0	0	0			1826	18.9243	0.514741	0.38063	20.4525	0.00920364	0.00818101			1826	22.3	0.60656	0.169837	9.6807	0.00435631	0.00387228
1827	0.0659633	1.77893	0.000800519	0.000711572		1827	0	0	0	0		1827	0	0	0	0	0	0			1827	19.0266	0.517524	0.381409	20.8339	0.00937528	0.00833358			1827	22.3	0.60656	0.169837	9.85053	0.00443274	0.00394021
1828	0.0666857	1.84562	0.000830528	0.000738247		1828	0	0	0	0		1828	0	0	0	0	0	0			1828	19.1289	0.520306	0.382188	21.2161	0.00954726	0.00848645			1828	22.3	0.60656	0.169837	10.0204	0.00450917	0.00400815
1829	0.0664437	1.91206	0.000860427	0.000764824		1829	0	0	0	0		1829	0	0	0	0	0	0			1829	19.2312	0.523088	0.382968	21.5991	0.0097196	0.00863964			1829	22.3	0.60656	0.169837	10.1902	0.00458559	0.00407608
1830	0.089188	2.00125	0.000900562	0.000800499		1830	0	0	0	0		1830	0	0	0	0	0	0			1830	19.3335	0.525871	0.383747	21.9828	0.00989228	0.00879314			1830	22.3	0.60656	0.169837	10.36	0.00466202	0.00414402
1831	0.08459	2.08584	0.000938627	0.000834335		1831	0	0	0	0		1831	0	0	0	0	0	0			1831	19.4358	0.528653	0.384526	22.3674	0.0100653	0.00894695			1831	22.3	0.60656	0.169837	10.5299	0.00473845	0.00421195
1832	0.085173	2.17101	0.000976955	0.000868405		1832	0	0	0	0		1832	0	0	0	0	0	0			1832	19.5381	0.531436	0.385305	22.7527	0.0102387	0.00910107			1832	22.3	0.60656	0.169837	10.6997	0.00481487	0.00427989
1833	0.0868707	2.25788	0.00101605	0.000903153		1833	0	0	0	0		1833	0	0	0	0	0	0			1833	19.6404	0.534218	0.386084	23.1388	0.0104124	0.0092555			1833	22.3	0.60656	0.169837	10.8696	0.0048913	0.00434782
1834	0.08855	2.34643	0.00105589	0.000938573		1834	0	0	0	0		1834	0	0	0	0	0	0			1834	19.7427	0.537	0.386863	23.5256	0.0105865	0.00941025			1834	22.3	0.60656	0.169837	11.0394	0.00496773	0.00441576
1835	0.0905117	2.43694	0.00109662	0.000974777		1835	0	0	0	0		1835	0	0	0	0	0	0			1835	19.845	0.539783	0.387642	23.9133	0.010761	0.00956531			1835	22.3	0.60656	0.169837	11.2092	0.00504415	0.00448369
1836	0.104852	2.5418	0.00114381	0.00101672		1836	0	0	0	0		1836	0	0	0	0	0	0			1836	19.9472	0.542565	0.388421	24.3017	0.0109358	0.00972067			1836	22.3	0.60656	0.169837	11.3791	0.00512058	0.00455163
1837	0.104768	2.64656	0.00119095	0.00105863		1837	0	0	0	0		1837	0	0	0	0	0	0			1837	20.0495	0.545348	0.3892	24.6909	0.0111109	0.00987635			1837	22.3	0.60656	0.169837	11.5489	0.00519701	0.00461956
1838	0.108123	2.75469	0.00123961	0.00110187		1838	0	0	0	0		1838	0	0	0	0	0	0			1838	20.1518	0.54813	0.389979	25.0809	0.0112864	0.0100323			1838	22.3	0.60656	0.169837	11.7187	0.00527343	0.0046875
1839	0.111694	2.86638	0.00128987	0.00114655		1839	0	0	0	0		1839	0	0	0	0	0	0			1839	20.2541	0.550912	0.390758	25.4716	0.0114622	0.0101886			1839	22.3	0.60656	0.169837	11.8886	0.00534986	0.00475543
1840	0.119016	2.9854	0.00134343	0.00119416		1840	0	0	0	0		1840	0	0	0	0	0	0			1840	20.3564	0.553695	0.391537	25.8632	0.0116384	0.0103453			1840	22.3	0.60656	0.169837	12.0584	0.00542629	0.00482337
1841	0.122709	3.1081	0.00139865	0.00124324		1841	0	0	0	0		1841	0	0	0	0	0	0			1841	20.4587	0.556477	0.392316	26.2555	0.011815	0.0105022			1841	22.3	0.60656	0.169837	12.2282	0.00550271	0.0048913
1842	0.129598	3.2377	0.00145697	0.00129508		1842	0	0	0	0		1842	0	0	0	0	0	0			1842	20.561	0.559259	0.393095	26.6486	0.0119919	0.0106594			1842	22.3	0.60656	0.169837	12.3981	0.00557914	0.00495923
1843	0.13295	3.37065	0.00151679	0.00134826		1843	0	0	0	0		1843	0	0	0	0	0	0			1843	20.6633	0.562042	0.393874	27.0424	0.0121691	0.010817			1843	22.3	0.60656	0.169837	12.5679	0.00565557	0.00502717
1844	0.141526	3.51218	0.00158048	0.00140487		1844	0	0	0	0		1844	0	0	0	0	0	0			1844	20.7656	0.564824	0.394654	27.4371	0.0123467	0.0109748			1844	22.3	0.60656	0.169837	12.7378	0.00573199	0.0050951
1845	0.155324	3.6675	0.00165038	0.001467		1845	0	0	0	0		1845	0	0	0	0	0	0			1845	20.8679	0.567607	0.395433	27.8325	0.0125246	0.011133			1845	22.3	0.60656	0.169837	12.9076	0.00580842	0.00516304
1846	0.157909	3.82541	0.00172144	0.00153016		1846	0	0	0	0		1846	0	0	0	0	0	0			1846	20.9702	0.570389	0.396212	28.2287	0.0127029	0.0112915			1846	22.3	0.60656	0.169837	13.0774	0.00588485	0.00523097
1847	0.172528	3.99794	0.00179907	0.00159918		1847	0	0	0	0		1847	0	0	0	0	0	0			1847	21.0725	0.573171	0.396991	28.6257	0.0128816	0.0114503			1847	22.3	0.60656	0.169837	13.2473	0.00596127	0.00529891
1848	0.173943	4.17188	0.00187735	0.00166875		1848	0	0	0	0		1848	0	0	0	0	0	0			1848	21.1748	0.575954	0.39777	29.0235	0.0130606	0.0116094			1848	22.3	0.60656	0.169837	13.4171	0.0060377	0.00536684
1849	0.183645	4.35553	0.00195999	0.00174221		1849	0	0	0	0		1849	0	0	0	0	0	0			1849	21.2771	0.578736	0.398549	29.4221	0.0132399	0.0117688			1849	22.3	0.60656	0.169837	13.5869	0.00611412	0.00543478
1850	0.197039	4.55257	0.00204865	0.00182103		1850	2.53938	2.53938	0.00114272	0.00101575		1850	0	0	0	0	0	0			1850	21.3794	0.581519	0.399328	29.8214	0.0134196	0.0119286			1850	22.3	0.60656	0.169837	13.7568	0.00619055	0.00550271
1851	0.19895	4.75152	0.00213818	0.00190061		1851	2.61684	5.15623	0.0023203	0.00206249		1851	0	0	0	0	0	0			1851	21.4817	0.584301	0.400107	30.2215	0.0135997	0.0120886			1851	22.3	0.60656	0.169837	13.9266	0.00626698	0.00557065
1852	0.207702	4.95922	0.00223165	0.00198369		1852	2.65621	7.81243	0.0035156	0.00312497		1852	0	0	0	0	0	0			1852	21.5839	0.587083	0.400886	30.6224	0.0137801	0.012249			1852	22.3	0.60656	0.169837	14.0965	0.0063434	0.00563858
1853	0.217367	5.17659	0.00232946	0.00207063		1853	2.70506	10.5175	0.00473287	0.004207		1853	0	0	0	0	0	0			1853	21.6862	0.589866	0.401665	31.024	0.0139608	0.0124096			1853	22.3	0.60656	0.169837	14.2663	0.00641983	0.00570652
1854	0.255325	5.43191	0.00244436	0.00217276		1854	2.73232	13.2498	0.00596242	0.00529993		1854	0	0	0	0	0	0			1854	21.7885	0.592648	0.402444	31.4265	0.0141419	0.0125706			1854	22.3	0.60656	0.169837	14.4361	0.00649626	0.00577445
1855	0.260355	5.69227	0.00256152	0.00227691		1855	2.74909	15.9989	0.00719951	0.00639956		1855	0	0	0	0	0	0			1855	21.8908	0.59543	0.403223	31.8297	0.0143234	0.0127319			1855	22.3	0.60656	0.169837	14.606	0.00657268	0.00584239
1856	0.277493	5.96976	0.00268639	0.0023879		1856	2.77705	18.776	0.00844918	0.00751038		1856	0	0	0	0	0	0			1856	21.9931	0.598213	0.404002	32.2337	0.0145052	0.0128935			1856	22.3	0.60656	0.169837	14.7758	0.00664911	0.00591032
1857	0.280093	6.24985	0.00281243	0.00249994		1857	2.80373	21.5797	0.00971086	0.00863188		1857	0	0	0	0	0	0			1857	22.0954	0.600995	0.404781	32.6385	0.0146873	0.0130554			1857	22.3	0.60656	0.169837	14.9456	0.00672554	0.00597826
1858	0.284379	6.53423	0.0029404	0.00261369		1858	2.83071	24.4104	0.0109847	0.00976416		1858	0	0	0	0	0	0			1858	22.1977	0.603778	0.40556	33.0441	0.0148698	0.0132176			1858	22.3	0.60656	0.169837	15.1155	0.00680196	0.00604619
1859	0.301532	6.83576	0.00307609	0.0027343		1859	2.85437	27.2648	0.0122691	0.0109059		1859	0	0	0	0	0	0			1859	22.3	0.60656	0.40634	33.4504	0.0150527	0.0133802			1859	22.3	0.60656	0.169837	15.2853	0.00687839	0.00611412
1860	0.330883	7.16665	0.00322499	0.00286666		1860	2.72601	29.9908	0.0134959	0.0119963		1860	22.3	0.60656	2.74772	2.74772	0.00123647	0.00109909			1860	22.3	0.60656	0.394514	33.8449	0.0152302	0.013538			1860	22.3	0.60656	0.169837	15.4551	0.00695482	0.00618206
1861	0.347988	7.51463	0.00338159	0.00300585		1861	2.61059	32.6014	0.0146706	0.0130406		1861	22.5	0.612	2.77236	5.52008	0.00248403	0.00220803			1861	22.5	0.612	0.407332	34.2522	0.0154135	0.0137009			1861	22.5	0.612	0.19448	15.6496	0.00704233	0.00625985
1862	0.354315	7.86895	0.00354103	0.00314758		1862	2.60291	35.2043	0.0158419	0.0140817		1862	22.6	0.61472	2.78468	8.30476	0.00373714	0.0033219			1862	22.6	0.61472	0.407829	34.6601	0.015597	0.013864			1862	22.6	0.61472	0.206802	15.8564	0.00713539	0.00634257
1863	0.378135	8.24708	0.00371119	0.00329883		1863	2.60067	37.805	0.0170122	0.015122		1863	22.7	0.61744	2.797	11.1018	0.00499579	0.0044407			1863	22.7	0.61744	0.408325	35.0684	0.0157808	0.0140274			1863	22.7	0.61744	0.219123	16.0756	0.007234	0.00643022
1864	0.407387	8.65447	0.00389451	0.00346179		1864	2.56855	40.3735	0.0181681	0.0161494		1864	22.9	0.62288	2.82165	13.9234	0.00626553	0.00556936			1864	22.9	0.62288	0.421143	35.4895	0.0159703	0.0141958			1864	22.9	0.62288	0.243766	16.3193	0.00734369	0.00652773
1865	0.432622	9.08709	0.00408919	0.00363484		1865	2.53181	42.9053	0.0193074	0.0171621		1865	23	0.6256	2.83397	16.7574	0.00754082	0.00670295			1865	23	0.6256	0.42164	35.9112	0.01616	0.0143645			1865	23	0.6256	0.256088	16.5754	0.00745893	0.00663016
1866	0.446295	9.53339	0.00429002	0.00381336		1866	2.52091	45.4262	0.0204418	0.0181705		1866	23.2	0.63104	2.85861	19.616	0.00882719	0.00784639			1866	23.2	0.63104	0.434458	36.3456	0.0163555	0.0145383			1866	23.2	0.63104	0.280731	16.8561	0.00758526	0.00674246
1867	0.478163	10.0116	0.0045052	0.00400462		1867	2.52858	47.9548	0.0215797	0.0191819		1867	23.3	0.63376	2.87093	22.4869	0.0101191	0.00899477			1867	23.3	0.63376	0.434954	36.7806	0.0165513	0.0147122			1867	23.3	0.63376	0.293053	17.1492	0.00771714	0.00685968
1868	0.49111	10.5027	0.0047262	0.00420106		1868	2.51643	50.4712	0.0227121	0.0201885		1868	23.5	0.6392	2.89558	25.3825	0.0114221	0.010153			1868	23.5	0.6392	0.447773	37.2284	0.0167528	0.0148913			1868	23.5	0.6392	0.317696	17.4669	0.0078601	0.00698676
1869	0.52151	11.0242	0.00496088	0.00440967		1869	2.50047	52.9717	0.0238373	0.0211887		1869	23.6	0.64192	2.9079	28.2904	0.0127307	0.0113162			1869	23.6	0.64192	0.448269	37.6766	0.0169545	0.0150707			1869	23.6	0.64192	0.330018	17.7969	0.00800861	0.00711876
1870	0.532924	11.5571	0.00520069	0.00462284		1870	2.69326	55.665	0.0250492	0.022266		1870	23.8	0.64736	2.93254	31.2229	0.0140503	0.0124892			1870	23.8	0.64736	0.461087	38.1377	0.017162	0.0152551			1870	23.8	0.64736	0.354661	18.1516	0.0081682	0.00726063
1871	0.566555	12.1237	0.00545564	0.00484946		1871	2.80194	58.4669	0.0263101	0.0233868		1871	23.9	0.65008	2.94486	34.1678	0.0153755	0.0136671			1871	23.9	0.65008	0.461584	38.5993	0.0173697	0.0154397			1871	23.9	0.65008	0.366982	18.5185	0.00833335	0.00740742
1872	0.626828	12.7505	0.00573771	0.00510019		1872	2.85179	61.3187	0.0275934	0.0245275		1872	24.1	0.65552	2.96951	37.1373	0.0167118	0.0148549			1872	24.1	0.65552	0.474402	39.0737	0.0175832	0.0156295			1872	24.1	0.65552	0.391626	18.9102	0.00850958	0.00756407
1873	0.665903	13.4164	0.00603737	0.00536655		1873	2.92464	64.2433	0.0289095	0.0256973		1873	24.2	0.65824	2.98183	40.1191	0.0180536	0.0160477			1873	24.2	0.65824	0.474898	39.5486	0.0177969	0.0158194			1873	24.2	0.65824	0.403947	19.3141	0.00869135	0.00772565
1874	0.623451	14.0398	0.00631792	0.00561593		1874	2.97482	67.2182	0.0302482	0.0268873		1874	24.3	0.66096	2.99415	43.1133	0.019401	0.0172453			1874	24.3	0.66096	0.475394	40.024	0.0180108	0.0160096			1874	24.3	0.66096	0.416269	19.7304	0.00887868	0.00789216
1875	0.676291	14.7161	0.00662226	0.00588645		1875	3.01392	70.2321	0.0316044	0.0280928		1875	24.5	0.6664	3.01879	46.1321	0.0207594	0.0184528			1875	24.5	0.6664	0.488213	40.5122	0.0182305	0.0162049			1875	24.5	0.6664	0.440912	20.1713	0.00907709	0.00806852
1876	0.686052	15.4022	0.00693098	0.00616087		1876	3.0452	73.2773	0.0329748	0.0293109		1876	24.6	0.66912	3.03111	49.1632	0.0221234	0.0196653			1876	24.6	0.66912	0.488709	41.0009	0.0184504	0.0164004			1876	24.6	0.66912	0.453234	20.6245	0.00928104	0.00824981
1877	0.699607	16.1018	0.0072458	0.00644071		1877	3.09094	76.3682	0.0343657	0.0305473		1877	24.8	0.67456	3.05576	52.2189	0.0234985	0.0208876			1877	24.8	0.67456	0.501527	41.5024	0.0186761	0.016601			1877	24.8	0.67456	0.477877	21.1024	0.00949609	0.00844097
1878	0.704894	16.8067	0.007563	0.00672267		1878	3.13291	79.5011	0.0357755	0.0318005		1878	24.9	0.67728	3.06808	55.287	0.0248792	0.0221148			1878	24.9	0.67728	0.502024	42.0045	0.018902	0.0168018			1878	24.9	0.67728	0.490198	21.5926	0.00971668	0.00863704
1879	0.755419	17.5621	0.00790294	0.00702484		1879	3.17908	82.6802	0.0372061	0.0330721		1879	25.1	0.68272	3.09272	58.3797	0.0262709	0.0233519			1879	25.1	0.68272	0.514842	42.5193	0.0191337	0.0170077			1879	25.1	0.68272	0.514842	22.1075	0.00994835	0.00884298
1880	0.854329	18.4164	0.00828739	0.00736657		1880	3.22339	85.9036	0.0386566	0.0343614		1880	25.2	0.68544	0.527163	58.9069	0.0265081	0.0235628			1880	25.2	0.68544	0.527163	43.0465	0.0193709	0.0172186			1880	25.2	0.68544	0.527163	22.6346	0.0101856	0.00905385
1881	0.88305	19.2995	0.00868476	0.00771979		1881	3.21652	89.1201	0.0401041	0.0356481		1881	25.4	0.69088	0.528686	59.4356	0.026746	0.0237742			1881	25.4	0.69088	0.528686	43.5752	0.0196088	0.0174301			1881	25.4	0.69088	0.528686	23.1633	0.0104235	0.00926532
1882	0.932603	20.2321	0.00910443	0.00809283		1882	3.28379	92.4039	0.0415818	0.0369616		1882	25.5	0.6936	0.529448	59.965	0.0269843	0.023986			1882	25.5	0.6936	0.529448	44.1046	0.0198471	0.0176418			1882	25.5	0.6936	0.529448	23.6928	0.0106617	0.0094771
1883	0.991757	21.2238	0.00955072	0.00848953		1883	3.34182	95.7457	0.0430856	0.0382983		1883	25.6	0.69632	0.53021	60.4952	0.0272229	0.0241981			1883	25.6	0.69632	0.53021	44.6348	0.0200857	0.0178539			1883	25.6	0.69632	0.53021	24.223	0.0109003	0.00968918
1884	1.00291	22.2267	0.010002	0.0088907		1884	3.35682	99.1026	0.0445962	0.039641		1884	25.8	0.70176	0.531733	61.027	0.0274621	0.0244108			1884	25.8	0.70176	0.531733	45.1665	0.0203249	0.0180666			1884	25.8	0.70176	0.531733	24.7547	0.0111396	0.00990188
1885	1.01041	23.2371	0.0104567	0.00929486		1885	3.36147	102.464	0.0461088	0.0409856		1885	25.9	0.70448	0.532494	61.5595	0.0277018	0.0246238			1885	25.9	0.70448	0.532494	45.699	0.0205646	0.0182796			1885	25.9	0.70448	0.532494	25.2872	0.0113792	0.0101149
1886	1.02623	24.2634	0.0109185	0.00970535		1886	3.38992	105.854	0.0476343	0.0423416		1886	26.1	0.70992	0.534018	62.0935	0.0279421	0.0248374			1886	26.1	0.70992	0.534018	46.2331	0.0208049	0.0184932			1886	26.1	0.70992	0.534018	25.8212	0.0116195	0.0103285
1887	1.07755	25.3409	0.0114034	0.0101364		1887	3.43508	109.289	0.0491801	0.0437156		1887	26.2	0.71264	0.534779	62.6283	0.0281827	0.0250513			1887	26.2	0.71264	0.534779	46.7678	0.0210455	0.0187071			1887	26.2	0.71264	0.534779	26.356	0.0118602	0.0105424
1888	1.19314	26.5341	0.0119403	0.0106136		1888	3.44467	112.734	0.0507302	0.0450935		1888	26.4	0.71808	0.536302	63.1646	0.0284241	0.0252658			1888	26.4	0.71808	0.536302	47.3041	0.0212869	0.0189217			1888	26.4	0.71808	0.536302	26.8923	0.0121015	0.0107569
1889	1.19267	27.7267	0.012477	0.0110907		1889	3.44549	116.179	0.0522806	0.0464717		1889	26.5	0.7208	0.537064	63.7016	0.0286657	0.0254807			1889	26.5	0.7208	0.537064	47.8412	0.0215285	0.0191365			1889	26.5	0.7208	0.537064	27.4294	0.0123432	0.0109717
1890	1.29941	29.0261	0.0130618	0.0116105		1890	3.5816	119.761	0.0538924	0.0479043		1890	26.7	0.72624	0.538587	64.2402	0.0289081	0.0256961			1890	26.7	0.72624	0.538587	48.3798	0.0217709	0.0193519			1890	26.7	0.72624	0.538587	27.9679	0.0125856	0.0111872
1891	1.35987	30.386	0.0136737	0.0121544		1891	3.68327	123.444	0.0555498	0.0493776		1891	27.1	0.73712	0.576314	64.8165	0.0291674	0.0259266			1891	27.1	0.73712	0.576314	48.9561	0.0220302	0.0195824			1891	27.1	0.73712	0.576314	28.5443	0.0128449	0.0114177
1892	1.37109	31.7571	0.0142907	0.0127028		1892	3.72494	127.169	0.0572261	0.0508676		1892	27.5	0.748	0.60248	65.419	0.0294386	0.0261676			1892	27.5	0.748	0.60248	49.5586	0.0223014	0.0198234			1892	27.5	0.748	0.60248	29.1467	0.013116	0.0116587
1893	1.35466	33.1118	0.0149003	0.0132447		1893	3.78369	130.953	0.0589287	0.0523811		1893	27.9	0.75888	0.640206	66.0592	0.0297267	0.0264237			1893	27.9	0.75888	0.640206	50.1988	0.0225895	0.0200795			1893	27.9	0.75888	0.640206	29.7869	0.0134041	0.0119148
1894	1.40188	34.5136	0.0155311	0.0138055		1894	3.81841	134.771	0.060647	0.0539084		1894	28.3	0.76976	0.677933	66.7372	0.0300317	0.0266949			1894	28.3	0.76976	0.677933	50.8767	0.0228945	0.0203507			1894	28.3	0.76976	0.677933	30.4649	0.0137092	0.0121859
1895	1.48636	36	0.0162	0.0144		1895	3.8484	138.619	0.0623788	0.0554478		1895	28.7	0.78064	0.704099	67.4413	0.0303486	0.0269765			1895	28.7	0.78064	0.704099	51.5808	0.0232114	0.0206323			1895	28.7	0.78064	0.704099	31.169	0.014026	0.0124676
1896	1.53483	37.5348	0.0168907	0.0150139		1896	3.88444	142.504	0.0641268	0.0570016		1896	29.1	0.79152	0.741826	68.1831	0.0306824	0.0272732			1896	29.1	0.79152	0.741826	52.3227	0.0235452	0.0209291			1896	29.1	0.79152	0.741826	31.9108	0.0143599	0.0127643
1897	1.60748	39.1423	0.017614	0.0156569		1897	3.92491	146.429	0.065893	0.0585715		1897	29.5	0.8024	0.767992	68.9511	0.031028	0.0275804			1897	29.5	0.8024	0.767992	53.0906	0.0238908	0.0212363			1897	29.5	0.8024	0.767992	32.6788	0.0147055	0.0130715
1898	1.69551	40.8378	0.018377	0.0163351		1898	3.96434	150.393	0.0676769	0.0601573		1898	29.9	0.81328	0.805718	69.7568	0.0313906	0.0279027			1898	29.9	0.81328	0.805718	53.8964	0.0242534	0.0215585			1898	29.9	0.81328	0.805718	33.4845	0.015068	0.0133938
1899	1.85225	42.6901	0.0192105	0.017076		1899	3.99854	154.392	0.0694763	0.0617567		1899	30.3	0.82416	0.831885	70.5887	0.0317649	0.0282355			1899	30.3	0.82416	0.831885	54.7282	0.0246277	0.0218913			1899	30.3	0.82416	0.831885	34.3164	0.0154424	0.0137266
1900	1.95365	44.6437	0.0200897	0.0178575		1900	4.11018	158.502	0.0713259	0.0634008		1900	30.7	0.83504	0.869611	71.4583	0.0321562	0.0285833			1900	30.7	0.83504	0.869611	55.5979	0.025019	0.0222391			1900	30.7	0.83504	0.869611	35.186	0.0158337	0.0140744
1901	2.01823	46.662	0.0209979	0.0186648		1901	4.1698	162.672	0.0732023	0.0650687		1901	30.8	0.83776	0.858813	72.3171	0.0325427	0.0289268			1901	30.8	0.83776	0.858813	56.4567	0.0254055	0.0225827			1901	30.8	0.83776	0.858813	36.0448	0.0162202	0.0144179
1902	2.0693	48.7313	0.0219291	0.0194925		1902	4.23182	166.904	0.0751066	0.0667614		1902	30.9	0.84048	0.859574	73.1767	0.0329295	0.0292707			1902	30.9	0.84048	0.859574	57.3162	0.0257923	0.0229265			1902	30.9	0.84048	0.859574	36.9044	0.016607	0.0147618
1903	2.25772	50.989	0.022945	0.0203956		1903	4.26017	171.164	0.0770237	0.0684655		1903	31.1	0.84592	0.872658	74.0493	0.0333222	0.0296197			1903	31.1	0.84592	0.872658	58.1889	0.026185	0.0232756			1903	31.1	0.84592	0.872658	37.777	0.0169997	0.0151108
1904	2.28352	53.2725	0.0239726	0.021309		1904	4.31812	175.482	0.0789668	0.0701927		1904	31.2	0.84864	0.861859	74.9112	0.03371	0.0299645			1904	31.2	0.84864	0.861859	59.0508	0.0265728	0.0236203			1904	31.2	0.84864	0.861859	38.6389	0.0173875	0.0154556
1905	2.4314	55.7039	0.0250668	0.0222816		1905	4.34079	179.823	0.0809202	0.071929		1905	31.3	0.85136	0.862621	75.7738	0.0340982	0.0303095			1905	31.3	0.85136	0.862621	59.9134	0.026961	0.0239654			1905	31.3	0.85136	0.862621	39.5015	0.0177757	0.0158006
1906	2.55373	58.2576	0.0262159	0.023303		1906	4.3596	184.182	0.082882	0.0736729		1906	31.5	0.8568	0.864144	76.638	0.0344871	0.0306552			1906	31.5	0.8568	0.864144	60.7775	0.0273499	0.024311			1906	31.5	0.8568	0.864144	40.3657	0.0181646	0.0161463
1907	2.88738	61.145	0.0275153	0.024458		1907	4.38239	188.565	0.0848541	0.0754258		1907	31.6	0.85952	0.864906	77.5029	0.0348763	0.0310011			1907	31.6	0.85952	0.864906	61.6424	0.0277391	0.024657			1907	31.6	0.85952	0.864906	41.2306	0.0185538	0.0164922
1908	2.77845	63.9235	0.0287656	0.0255694		1908	4.41145	192.976	0.0868392	0.0771904		1908	31.7	0.86224	0.854107	78.357	0.0352606	0.0313428			1908	31.7	0.86224	0.854107	62.4965	0.0281234	0.0249986			1908	31.7	0.86224	0.854107	42.0847	0.0189381	0.0168339
1909	2.88918	66.8126	0.0300657	0.0267251		1909	4.45123	197.427	0.0888423	0.0789709		1909	31.9	0.86768	0.86719	79.2242	0.0356509	0.0316897			1909	31.9	0.86768	0.86719	63.3637	0.0285137	0.0253455			1909	31.9	0.86768	0.86719	42.9519	0.0193283	0.0171807
1910	3.02979	69.8424	0.0314291	0.027937		1910	4.46085	201.888	0.0908497	0.0807552		1910	32	0.8704	0.856392	80.0806	0.0360362	0.0320322			1910	32	0.8704	0.856392	64.2201	0.0288991	0.025688			1910	32	0.8704	0.856392	43.8083	0.0197137	0.0175233
1911	3.08471	72.9271	0.0328172	0.0291709		1911	4.44982	206.338	0.0928521	0.0825352		1911	32.7	0.88944	0.896403	80.977	0.0364396	0.0323908			1911	32.7	0.88944	0.896403	65.1165	0.0293024	0.0260466			1911	32.7	0.88944	0.896403	44.7047	0.0201171	0.0178819
1912	3.23068	76.1578	0.034271	0.0304631		1912	4.3936	210.732	0.0948292	0.0842926		1912	33.3	0.90576	0.924093	81.901	0.0368555	0.0327604			1912	33.3	0.90576	0.924093	66.0406	0.0297183	0.0264162			1912	33.3	0.90576	0.924093	45.6288	0.0205329	0.0182515
1913	3.49495	79.6528	0.0358437	0.0318611		1913	4.40089	215.132	0.0968096	0.086053		1913	34	0.9248	0.964104	82.8652	0.0372893	0.0331461			1913	34	0.9248	0.964104	67.0047	0.0301521	0.0268019			1913	34	0.9248	0.964104	46.5929	0.0209668	0.0186371
1914	3.17065	82.8234	0.0372705	0.0331294		1914	4.39359	219.526	0.0987867	0.0878104		1914	34.7	0.94384	1.00412	83.8693	0.0377412	0.0335477			1914	34.7	0.94384	1.00412	68.0088	0.030604	0.0272035			1914	34.7	0.94384	1.00412	47.597	0.0214186	0.0190388
1915	3.12736	85.9508	0.0386779	0.0343803		1915	4.34556	223.872	0.100742	0.0895486		1915	35.3	0.96016	1.0318	84.9011	0.0382055	0.0339604			1915	35.3	0.96016	1.0318	69.0406	0.0310683	0.0276163			1915	35.3	0.96016	1.0318	48.6288	0.021883	0.0194515
1916	3.37561	89.3264	0.0401969	0.0357306		1916	4.2989	228.17	0.102677	0.0912682		1916	36	0.9792	1.07182	85.9729	0.0386878	0.0343892			1916	36	0.9792	1.07182	70.1125	0.0315506	0.028045			1916	36	0.9792	1.07182	49.7006	0.0223653	0.0198802
1917	3.53029	92.8567	0.0417855	0.0371427		1917	4.30144	232.472	0.104612	0.0929888		1917	36.7	0.99824	1.11183	87.0847	0.0391881	0.0348339			1917	36.7	0.99824	1.11183	71.2243	0.0320509	0.0284897			1917	36.7	0.99824	1.11183	50.8124	0.0228656	0.020325
1918	3.48172	96.3384	0.0433523	0.0385354		1918	4.32276	236.795	0.106558	0.0947179		1918	37.3	1.01456	1.13952	88.2242	0.0397009	0.0352897			1918	37.3	1.01456	1.13952	72.3638	0.0325637	0.0289455			1918	37.3	1.01456	1.13952	51.9519	0.0233784	0.0207808
1919	3.01707	99.3555	0.04471	0.0397422		1919	4.30591	241.101	0.108495	0.0964402		1919	38	1.0336	1.17953	89.4038	0.0402317	0.0357615			1919	38	1.0336	1.17953	73.5433	0.0330945	0.0294173			1919	38	1.0336	1.17953	53.1315	0.0239092	0.0212526
1920	3.51015	102.866	0.0462895	0.0411462		1920	4.42847	245.529	0.110488	0.0982116		1920	38.7	1.05264	1.21954	90.6233	0.0407805	0.0362493			1920	38.7	1.05264	1.21954	74.7629	0.0336433	0.0299051			1920	38.7	1.05264	1.21954	54.351	0.024458	0.0217404
1921	3.07828	105.944	0.0476748	0.0423776		1921	4.52983	250.059	0.112526	0.100024		1921	39.1	1.06352	1.25727	91.8806	0.0413463	0.0367522			1921	39.1	1.06352	1.25727	76.0201	0.0342091	0.0304081			1921	39.1	1.06352	1.25727	55.6083	0.0250237	0.0222433
1922	3.22879	109.173	0.0491277	0.0436691		1922	4.57186	254.631	0.114584	0.101852		1922	39.5	1.0744	1.29499	93.1756	0.041929	0.0372702			1922	39.5	1.0744	1.29499	77.3151	0.0347918	0.0309261			1922	39.5	1.0744	1.29499	56.9033	0.0256065	0.0227613
1923	3.66375	112.836	0.0507764	0.0451346		1923	4.59483	259.226	0.116652	0.10369		1923	39.9	1.08528	1.32116	94.4967	0.0425235	0.0377987			1923	39.9	1.08528	1.32116	78.6363	0.0353863	0.0314545			1923	39.9	1.08528	1.32116	58.2244	0.026201	0.0232898
1924	3.67507	116.512	0.0524302	0.0466046		1924	4.60753	263.833	0.118725	0.105533		1924	40.3	1.09616	1.35888	95.8556	0.043135	0.0383422			1924	40.3	1.09616	1.35888	79.9952	0.0359978	0.0319981			1924	40.3	1.09616	1.35888	59.5833	0.0268125	0.0238333
1925	3.71557	120.227	0.0541022	0.0480908		1925	4.66399	268.497	0.120824	0.107399		1925	40.7	1.10704	1.39661	97.2522	0.0437635	0.0389009			1925	40.7	1.10704	1.39661	81.3918	0.0366263	0.0325567			1925	40.7	1.10704	1.39661	60.9799	0.027441	0.024392
1926	3.64784	123.875	0.0557437	0.04955		1926	4.6596	273.157	0.122921	0.109263		1926	41.1	1.11792	1.42278	98.675	0.0444037	0.03947			1926	41.1	1.11792	1.42278	82.8146	0.0372666	0.0331258			1926	41.1	1.11792	1.42278	62.4027	0.0280812	0.0249611
1927	3.98433	127.859	0.0575367	0.0511437		1927	4.65162	277.808	0.125014	0.111123		1927	41.5	1.1288	1.4605	100.135	0.045061	0.0400542			1927	41.5	1.1288	1.4605	84.2751	0.0379238	0.03371			1927	41.5	1.1288	1.4605	63.8632	0.0287384	0.0255453
1928	3.96544	131.825	0.0593211	0.0527299		1928	4.66259	282.471	0.127112	0.112988		1928	41.9	1.13968	1.49823	101.634	0.0457352	0.0406535			1928	41.9	1.13968	1.49823	85.7733	0.038598	0.0343093			1928	41.9	1.13968	1.49823	65.3614	0.0294126	0.0261446
1929	4.25825	136.083	0.0612373	0.0544332		1929	4.6651	287.136	0.129211	0.114854		1929	42.3	1.15056	1.5244	103.158	0.0464212	0.0412632			1929	42.3	1.15056	1.5244	87.2977	0.039284	0.0349191			1929	42.3	1.15056	1.5244	66.8858	0.0300986	0.0267543
1930	3.92591	140.009	0.063004	0.0560035		1930	4.76896	291.905	0.131357	0.116762		1930	42.7	1.16144	1.56212	104.72	0.0471241	0.0418881			1930	42.7	1.16144	1.56212	88.8598	0.0399869	0.0355439			1930	42.7	1.16144	1.56212	68.448	0.0308016	0.0273792
1931	3.50782	143.517	0.0645825	0.0574067		1931	4.86543	296.77	0.133547	0.118708		1931	42.9	1.16688	1.50585	106.226	0.0478017	0.0424904			1931	42.9	1.16688	1.50585	90.3657	0.0406645	0.0361463			1931	42.9	1.16688	1.50585	69.9538	0.0314792	0.0279815
1932	3.16143	146.678	0.0660051	0.0586712		1932	4.90956	301.68	0.135756	0.120672		1932	43.2	1.17504	1.47345	107.7	0.0484648	0.0430798			1932	43.2	1.17504	1.47345	91.8391	0.0413276	0.0367356			1932	43.2	1.17504	1.47345	71.4273	0.0321423	0.0285709
1933	3.32887	150.007	0.0675031	0.0600028		1933	4.96071	306.641	0.137988	0.122656		1933	43.5	1.1832	1.4295	109.129	0.0491081	0.0436516			1933	43.5	1.1832	1.4295	93.2686	0.0419709	0.0373074			1933	43.5	1.1832	1.4295	72.8568	0.0327855	0.0291427
1934	3.62029	153.627	0.0691323	0.0614509		1934	5.0179	311.659	0.140246	0.124663		1934	43.7	1.18864	1.37322	110.502	0.049726	0.0442009			1934	43.7	1.18864	1.37322	94.6418	0.0425888	0.0378567			1934	43.7	1.18864	1.37322	74.23	0.0334035	0.029692
1935	3.79885	157.426	0.0708418	0.0629704		1935	5.00786	316.666	0.1425	0.126667		1935	44	1.1968	1.34082	111.843	0.0503294	0.0447372			1935	44	1.1968	1.34082	95.9827	0.0431922	0.0383931			1935	44	1.1968	1.34082	75.5708	0.0340069	0.0302283
1936	4.17361	161.6	0.0727199	0.0646399		1936	5.03162	321.698	0.144764	0.128679		1936	44.3	1.20496	1.29687	113.14	0.050913	0.045256			1936	44.3	1.20496	1.29687	97.2795	0.0437758	0.0389118			1936	44.3	1.20496	1.29687	76.8677	0.0345904	0.0307471
1937	4.46215	166.062	0.0747278	0.0664248		1937	5.03633	326.734	0.14703	0.130694		1937	44.5	1.2104	1.24059	114.381	0.0514712	0.0457522			1937	44.5	1.2104	1.24059	98.5201	0.0443341	0.039408			1937	44.5	1.2104	1.24059	78.1083	0.0351487	0.0312433
1938	4.1983	170.26	0.0766171	0.0681041		1938	5.07084	331.805	0.149312	0.132722		1938	44.8	1.21856	1.2082	115.589	0.0520149	0.0462355			1938	44.8	1.21856	1.2082	99.7283	0.0448777	0.0398913			1938	44.8	1.21856	1.2082	79.3165	0.0356924	0.0317266
1939	4.44137	174.702	0.0786157	0.0698806		1939	5.07678	336.882	0.151597	0.134753		1939	45.1	1.22672	1.16424	116.753	0.0525388	0.0467012			1939	45.1	1.22672	1.16424	100.893	0.0454016	0.040357			1939	45.1	1.22672	1.16424	80.4807	0.0362163	0.0321923
1940	4.85346	179.555	0.0807998	0.071822		1940	5.26227	342.144	0.153965	0.136858		1940	45.3	1.23216	1.10796	117.861	0.0530374	0.0471444			1940	45.3	1.23216	1.10796	102.001	0.0459002	0.0408002			1940	45.3	1.23216	1.10796	81.5887	0.0367149	0.0326355
1941	4.9628	184.518	0.083033	0.0738071		1941	5.35606	347.5	0.156375	0.139		1941	46.4	1.26208	1.19726	119.058	0.0535762	0.0476233			1941	46.4	1.26208	1.19726	103.198	0.046439	0.0412791			1941	46.4	1.26208	1.19726	82.7859	0.0372537	0.0331144
1942	4.94332	189.461	0.0852575	0.0757844		1942	5.36075	352.861	0.158787	0.141144		1942	47.5	1.292	1.28656	120.345	0.0541551	0.0481379			1942	47.5	1.292	1.28656	104.484	0.047018	0.0417937			1942	47.5	1.292	1.28656	84.0725	0.0378326	0.033629
1943	5.02691	194.488	0.0875196	0.0777952		1943	5.34783	358.209	0.161194	0.143284		1943	48.5	1.3192	1.36354	121.708	0.0547687	0.0486833			1943	48.5	1.3192	1.36354	105.848	0.0476315	0.0423391			1943	48.5	1.3192	1.36354	85.436	0.0384462	0.0341744
1944	5.10915	199.597	0.0898187	0.0798389		1944	5.3291	363.538	0.163592	0.145415		1944	49.6	1.34912	1.45283	123.161	0.0554225	0.0492645			1944	49.6	1.34912	1.45283	107.301	0.0482853	0.0429203			1944	49.6	1.34912	1.45283	86.8888	0.0391	0.0347555
1945	4.24783	203.845	0.0917303	0.081538		1945	5.29567	368.834	0.165975	0.147533		1945	50.7	1.37904	1.54213	124.703	0.0561165	0.0498813			1945	50.7	1.37904	1.54213	108.843	0.0489793	0.0435371			1945	50.7	1.37904	1.54213	88.431	0.0397939	0.0353724
1946	4.63685	208.482	0.0938168	0.0833927		1946	5.26568	374.099	0.168345	0.14964		1946	51.7	1.40624	1.61911	126.322	0.0568451	0.050529			1946	51.7	1.40624	1.61911	110.462	0.0497079	0.0441848			1946	51.7	1.40624	1.61911	90.0501	0.0405225	0.03602
1947	5.13392	213.616	0.0961271	0.0854463		1947	5.2308	379.33	0.170699	0.151732		1947	52.8	1.43616	1.7084	128.031	0.0576139	0.0512123			1947	52.8	1.43616	1.7084	112.17	0.0504767	0.0448681			1947	52.8	1.43616	1.7084	91.7585	0.0412913	0.0367034
1948	5.40505	219.021	0.0985594	0.0876083		1948	5.16175	384.492	0.173021	0.153797		1948	53.9	1.46608	1.7977	129.828	0.0584228	0.0519314			1948	53.9	1.46608	1.7977	113.968	0.0512856	0.0455872			1948	53.9	1.46608	1.7977	93.5562	0.0421003	0.0374225
1949	5.24692	224.268	0.10092	0.0897071		1949	5.09221	389.584	0.175313	0.155834		1949	54.9	1.49328	1.87468	131.703	0.0592664	0.0526813			1949	54.9	1.49328	1.87468	115.843	0.0521292	0.0463371			1949	54.9	1.49328	1.87468	95.4309	0.0429439	0.0381723
1950	6.00761	230.275	0.103624	0.0921101		1950	5.44983	395.034	0.177765	0.158014		1950	56	1.5232	1.96398	133.667	0.0601502	0.0534669			1950	56	1.5232	1.96398	117.807	0.053013	0.0471227			1950	56	1.5232	1.96398	97.3948	0.0438277	0.0389579
1951	6.3844	236.66	0.106497	0.0946639		1951	5.62711	400.661	0.180297	0.160264		1951	57.3	1.55856	2.10104	135.768	0.0610957	0.0543073			1951	57.3	1.55856	2.10104	119.908	0.0539585	0.0479631			1951	57.3	1.55856	2.10104	99.4959	0.0447731	0.0397984
1952	6.4704	243.13	0.109409	0.0972521		1952	5.83709	406.498	0.182924	0.162599		1952	58.7	1.59664	2.23886	138.007	0.0621032	0.0552028			1952	58.7	1.59664	2.23886	122.147	0.054966	0.0488586			1952	58.7	1.59664	2.23886	101.735	0.0457806	0.0406939
1953	6.65257	249.783	0.112402	0.0999131		1953	5.97495	412.473	0.185613	0.164989		1953	60	1.632	2.36436	140.371	0.0631671	0.0561486			1953	60	1.632	2.36436	124.511	0.0560299	0.0498044			1953	60	1.632	2.36436	104.099	0.0468446	0.0416396
1954	6.79488	256.578	0.11546	0.102631		1954	6.16775	418.641	0.188388	0.167456		1954	61.3	1.66736	2.50142	142.873	0.0642928	0.0571491			1954	61.3	1.66736	2.50142	127.012	0.0571556	0.050805			1954	61.3	1.66736	2.50142	106.601	0.0479702	0.0426402
1955	7.44862	264.026	0.118812	0.10561		1955	6.37569	425.017	0.191257	0.170007		1955	62.7	1.70544	2.63924	145.512	0.0654804	0.0582048			1955	62.7	1.70544	2.63924	129.652	0.0583432	0.0518607			1955	62.7	1.70544	2.63924	109.24	0.0491579	0.0436959
1956	7.92998	271.956	0.12238	0.108782		1956	6.59569	431.612	0.194226	0.172645		1956	64	1.7408	2.76474	148.277	0.0667246	0.0593107			1956	64	1.7408	2.76474	132.416	0.0595874	0.0529665			1956	64	1.7408	2.76474	112.005	0.050402	0.0448018
1957	8.19148	280.148	0.126066	0.112059		1957	6.78366	438.396	0.197278	0.175358		1957	65.3	1.77616	2.9018	151.179	0.0680304	0.0604714			1957	65.3	1.77616	2.9018	135.318	0.0608932	0.0541273			1957	65.3	1.77616	2.9018	114.906	0.0517078	0.0459625
1958	8.42373	288.571	0.129857	0.115429		1958	6.9951	445.391	0.200426	0.178156		1958	66.7	1.81424	3.03963	154.218	0.0693982	0.0616873			1958	66.7	1.81424	3.03963	138.358	0.062261	0.0553431			1958	66.7	1.81424	3.03963	117.946	0.0530757	0.0471784
1959	8.86263	297.434	0.133845	0.118974		1959	6.7669	452.158	0.203471	0.180863		1959	68	1.8496	3.16513	157.383	0.0708225	0.0629533			1959	68	1.8496	3.16513	141.523	0.0636853	0.0566092			1959	68	1.8496	3.16513	121.111	0.0545	0.0484444
1960	9.39377	306.828	0.138073	0.122731		1960	6.79694	458.955	0.20653	0.183582		1960	69.3	1.88496	3.30219	160.686	0.0723085	0.0642742			1960	69.3	1.88496	3.30219	144.825	0.0651713	0.05793			1960	69.3	1.88496	3.30219	124.413	0.055986	0.0497653
1961	9.42432	316.252	0.142313	0.126501		1961	6.82777	465.783	0.209602	0.186313		1961	70.4	1.91488	3.31057	163.996	0.0737983	0.0655984			1961	70.4	1.91488	3.31057	148.136	0.0666611	0.0592543			1961	70.4	1.91488	3.31057	127.724	0.0574757	0.0510895
1962	9.75715	326.009	0.146704	0.130404		1962	6.56553	472.348	0.212557	0.188939		1962	71.4	1.94208	3.30662	167.303	0.0752862	0.0669211			1962	71.4	1.94208	3.30662	151.442	0.068149	0.0605769			1962	71.4	1.94208	3.30662	131.03	0.0589637	0.0524122
1963	10.279	336.288	0.15133	0.134515		1963	6.05683	478.405	0.215282	0.191362		1963	72.5	1.972	3.32656	170.629	0.0767832	0.0682517			1963	72.5	1.972	3.32656	154.769	0.069646	0.0619075			1963	72.5	1.972	3.32656	134.357	0.0604607	0.0537428
1964	10.8367	347.125	0.156206	0.13885		1964	5.73507	484.14	0.217863	0.193656		1964	73.5	1.9992	3.32262	173.952	0.0782784	0.0695808			1964	73.5	1.9992	3.32262	158.091	0.0711412	0.0632366			1964	73.5	1.9992	3.32262	137.68	0.0619558	0.0550719
1965	11.3255	358.45	0.161303	0.14338		1965	5.1963	489.336	0.220201	0.195735		1965	74.5	2.0264	3.31867	177.271	0.0797718	0.0709082			1965	74.5	2.0264	3.31867	161.41	0.0726346	0.0645641			1965	74.5	2.0264	3.31867	140.998	0.0634492	0.0563993
1966	11.8745	370.325	0.166646	0.14813		1966	4.94584	494.282	0.222427	0.197713		1966	75.6	2.05632	3.33861	180.609	0.0812741	0.0722437			1966	75.6	2.05632	3.33861	164.749	0.0741369	0.0658995			1966	75.6	2.05632	3.33861	144.337	0.0649516	0.0577348
1967	12.252	382.577	0.17216	0.153031		1967	5.03148	499.314	0.224691	0.199725		1967	76.6	2.08352	3.33467	183.944	0.0827747	0.0735775			1967	76.6	2.08352	3.33467	168.083	0.0756375	0.0672334			1967	76.6	2.08352	3.33467	147.672	0.0664522	0.0590686
1968	12.9193	395.496	0.177973	0.158198		1968	5.05829	504.372	0.226967	0.201749		1968	77.7	2.11344	3.34304	187.287	0.0842791	0.0749148			1968	77.7	2.11344	3.34304	171.426	0.0771419	0.0685706			1968	77.7	2.11344	3.34304	151.015	0.0679566	0.0604058
1969	13.7766	409.273	0.184173	0.163709		1969	4.73889	509.111	0.2291	0.203644		1969	78.7	2.14064	3.35066	190.638	0.0857869	0.076255			1969	78.7	2.14064	3.35066	174.777	0.0786497	0.0699109			1969	78.7	2.14064	3.35066	154.365	0.0694644	0.0617461
1970	14.9084	424.181	0.190882	0.169672		1970	4.71722	513.828	0.231223	0.205531		1970	79.7	2.16784	3.34672	193.984	0.0872929	0.0775937			1970	79.6577	2.16669	3.34151	178.119	0.0801534	0.0712475			1970	79.6577	2.16669	3.34151	157.707	0.0709681	0.0630827
1971	15.5095	439.691	0.197861	0.175876		1971	4.66816	518.496	0.233323	0.207398		1971	81.3	2.21136	3.39358	197.378	0.08882	0.0789511			1971	81.192	2.20842	3.38028	181.499	0.0816745	0.0725996			1971	81.192	2.20842	3.38028	161.087	0.0724892	0.0644348
1972	16.233	455.924	0.205166	0.182369		1972	4.67977	523.176	0.235429	0.20927		1972	82.8	2.25216	3.41656	200.794	0.0903575	0.0803178			1972	82.7073	2.24964	3.40514	184.904	0.0832068	0.0739616			1972	82.7073	2.24964	3.40514	164.492	0.0740215	0.0657969
1973	17.0912	473.015	0.212857	0.189206		1973	4.54167	527.718	0.237473	0.211087		1973	84	2.2848	3.41414	204.209	0.0918939	0.0816834			1973	83.8811	2.28156	3.39949	188.304	0.0847366	0.0753214			1973	83.8811	2.28156	3.39949	167.892	0.0755513	0.0671567
1974	17.022	490.037	0.220517	0.196015		1974	4.37164	532.089	0.23944	0.212836		1974	85.9	2.33648	3.49797	207.707	0.0934679	0.0830826			1974	85.87	2.33566	3.49428	191.798	0.086309	0.0767191			1974	85.87	2.33566	3.49428	171.386	0.0771237	0.0685544
1975	17.0589	507.096	0.228193	0.202838		1975	5.19573	537.285	0.241778	0.214914		1975	87.3	2.37456	3.50864	211.215	0.0950468	0.0844861			1975	87.2058	2.372	3.49703	195.295	0.0878827	0.0781179			1975	87.2058	2.372	3.49703	174.883	0.0786973	0.0699532
1976	17.9971	525.093	0.236292	0.210037		1976	4.77374	542.059	0.243926	0.216824		1976	88.2	2.39904	3.46925	214.684	0.096608	0.0858738			1976	88.1262	2.39703	3.46015	198.755	0.0894398	0.079502			1976	88.1262	2.39703	3.46015	178.343	0.0802544	0.0713373
1977	18.508	543.601	0.24462	0.21744		1977	4.64671	546.705	0.246017	0.218682		1977	89	2.4208	3.41754	218.102	0.0981459	0.0872408			1977	88.887	2.41773	3.40362	202.159	0.0909714	0.0808635			1977	88.887	2.41773	3.40362	181.747	0.081786	0.0726987
1978	19.0816	562.683	0.253207	0.225073		1978	4.23117	550.937	0.247921	0.220375		1978	89.5	2.4344	3.31731	221.419	0.0996387	0.0885677			1978	89.4846	2.43398	3.31542	205.474	0.0924633	0.0821896			1978	89.4846	2.43398	3.31542	185.062	0.083278	0.0740249
1979	19.6243	582.307	0.262038	0.232923		1979	4.25605	555.193	0.249837	0.222077		1979	90.5	2.4616	3.29025	224.71	0.101119	0.0898838			1979	90.4151	2.45929	3.27978	208.754	0.0939392	0.0835015			1979	90.4151	2.45929	3.27978	188.342	0.0847539	0.0753368
1980	19.5068	601.814	0.270816	0.240725		1980	4.1469	559.34	0.251703	0.223736		1980	91.9	2.49968	3.31247	228.022	0.10261	0.0912088			1980	91.8395	2.49803	3.30501	212.059	0.0954265	0.0848235			1980	91.8395	2.49803	3.30501	191.647	0.0862411	0.0766588
1981	19.0408	620.854	0.279384	0.248342		1981	4.31804	563.658	0.253646	0.225463		1981	92.8	2.52416	3.2962	231.318	0.104093	0.0925273			1981	92.7544	2.52292	3.29059	215.349	0.0969072	0.0861398			1981	92.7544	2.52292	3.29059	194.938	0.0877219	0.077975
1982	18.8895	639.744	0.287885	0.255898		1982	4.23677	567.894	0.255552	0.227158		1982	93.9	2.55408	3.31614	234.634	0.105585	0.0938537			1982	93.8985	2.55404	3.31596	218.665	0.0983994	0.0874662			1982	93.8985	2.55404	3.31596	198.254	0.0892141	0.0793014
1983	19.0119	658.756	0.29644	0.263502		1983	4.66458	572.559	0.257652	0.229024		1983	94.8	2.57856	3.29988	237.934	0.10707	0.0951737			1983	94.7601	2.57747	3.29495	221.96	0.0998822	0.0887841			1983	94.7601	2.57747	3.29495	201.548	0.0906968	0.0806194
1984	19.671	678.427	0.305292	0.271371		1984	5.17664	577.736	0.259981	0.231094		1984	95.7	2.60304	3.29517	241.229	0.108553	0.0964918			1984	95.646	2.60157	3.28851	225.249	0.101362	0.0900995			1984	95.646	2.60157	3.28851	204.837	0.0921767	0.0819348
1985	20.3323	698.759	0.314442	0.279504		1985	4.90495	582.641	0.262188	0.233056		1985	96.4	2.62208	3.26582	244.495	0.110023	0.0977981			1985	96.3053	2.61951	3.25416	228.503	0.102826	0.0914012			1985	96.3053	2.61951	3.25416	208.091	0.093641	0.0832365
1986	20.6346	719.394	0.323727	0.287757		1986	4.83174	587.472	0.264363	0.234989		1986	97.7	2.65744	3.29884	247.794	0.111507	0.0991176			1986	97.6037	2.65482	3.28697	231.79	0.104305	0.092716			1986	97.6037	2.65482	3.28697	211.378	0.0951202	0.0845513
1987	21.2817	740.675	0.333304	0.29627		1987	4.63344	592.106	0.266448	0.236842		1987	98.3	2.67376	3.25717	251.051	0.112973	0.10042			1987	98.2001	2.67104	3.24486	235.035	0.105766	0.0940139			1987	98.2001	2.67104	3.24486	214.623	0.0965804	0.0858492
1988	22.1175	762.793	0.343257	0.305117		1988	4.50728	596.613	0.268476	0.238645		1988	99.3	2.70096	3.25323	254.304	0.114437	0.101722			1988	99.1968	2.69815	3.24051	238.275	0.107224	0.0953101			1988	99.1968	2.69815	3.24051	217.864	0.0980386	0.0871454
1989	22.4231	785.216	0.353347	0.314086		1989	4.35688	600.97	0.270436	0.240388		1989	101	2.7472	3.3471	257.652	0.115943	0.103061			1989	101.022	2.74779	3.34977	241.625	0.108731	0.0966501			1989	101.022	2.74779	3.34977	221.213	0.099546	0.0884853
1990	22.7661	807.982	0.363592	0.323193		1990	4.30231	605.272	0.272373	0.242109		1990	102	2.7744	3.35471	261.006	0.117453	0.104403			1990	102.038	2.77543	3.36425	244.989	0.110245	0.0979958			1990	102.038	2.77543	3.36425	224.578	0.10106	0.089831
1991	23.255	831.237	0.374057	0.332495		1991	4.21515	609.487	0.274269	0.243795		1991	102	2.7744	3.16975	264.176	0.118879	0.10567			1991	102.172	2.77909	3.20349	248.193	0.111687	0.0992772			1991	102.172	2.77909	3.20349	227.781	0.102501	0.0911124
1992	22.5861	853.823	0.38422	0.341529		1992	4.39479	613.882	0.276247	0.245553		1992	102	2.7744	2.99635	267.172	0.120228	0.106869			1992	102.21	2.78011	3.03296	251.226	0.113052	0.10049			1992	102.21	2.78011	3.03296	230.814	0.103866	0.0923256
1993	22.8201	876.643	0.394489	0.350657		1993	4.29632	618.178	0.27818	0.247271		1993	102	2.7744	2.85763	270.03	0.121514	0.108012			1993	101.912	2.772	2.86053	254.086	0.114339	0.101635			1993	101.912	2.772	2.86053	233.675	0.105154	0.0934698
1994	22.9813	899.625	0.404831	0.35985		1994	4.81842	622.997	0.280349	0.249199		1994	102	2.7744	2.63799	272.668	0.122701	0.109067			1994	102.702	2.79349	2.72792	256.814	0.115566	0.102726			1994	102.702	2.79349	2.72792	236.402	0.106381	0.094561
1995	23.471	923.096	0.415393	0.369238		1995	4.76968	627.767	0.282495	0.251107		1995	103	2.8016	2.59937	275.267	0.12387	0.110107			1995	103.046	2.80284	2.61588	259.43	0.116744	0.103772			1995	103.046	2.80284	2.61588	239.018	0.107558	0.0956073
1996	24.1725	947.268	0.426271	0.378907		1996	4.84454	632.611	0.284675	0.253044		1996	102	2.7744	2.37211	277.639	0.124938	0.111056			1996	103.201	2.80706	2.52862	261.959	0.117881	0.104784			1996	103.201	2.80706	2.52862	241.547	0.108696	0.0966188
1997	24.3182	971.586	0.437214	0.388635		1997	6.6755	639.287	0.287679	0.255715		1997	101	2.7472	2.15642	279.796	0.125908	0.111918			1997	101.389	2.75778	2.21741	264.176	0.118879	0.10567			1997	101.389	2.75778	2.21741	243.764	0.109694	0.0975057
1998	24.2239	995.81	0.448115	0.398324		1998	5.13815	644.425	0.289991	0.25777		1998	101	2.7472	2.09862	281.895	0.126853	0.112758			1998	101.684	2.76582	2.18472	266.361	0.119862	0.106544			1998	101.684	2.76582	2.18472	245.949	0.110677	0.0983796
1999	24.5368	1020.35	0.459156	0.408139		1999	5.07671	649.501	0.292276	0.259801		1999	102	2.7744	2.10623	284.001	0.1278	0.1136			1999	102.047	2.77569	2.12189	268.483	0.120817	0.107393			1999	102.047	2.77569	2.12189	248.071	0.111632	0.0992284
2000	25.2526	1045.6	0.47052	0.41824		2000	4.54059	654.042	0.294319	0.261617		2000	102	2.7744	1.94439	285.945	0.128675	0.114378			2000	102.585	2.79032	2.0235	270.506	0.121728	0.108203			2000	102.585	2.79032	2.0235	250.094	0.112543	0.100038
2001	25.4696	1071.07	0.481981	0.428428		2001	4.16795	658.21	0.296195	0.263284		2001	103	2.8016	1.96357	287.909	0.129559	0.115163			2001	102.934	2.7998	1.9607	272.467	0.12261	0.108987			2001	102.934	2.7998	1.9607	252.055	0.113425	0.100822
2002	26.0581	1097.13	0.493707	0.438851		2002	4.72156	662.932	0.298319	0.265173		2002	104	2.8288	1.95962	289.868	0.130441	0.115947			2002	104.249	2.83558	1.99051	274.458	0.123506	0.109783			2002	104.249	2.83558	1.99051	254.046	0.114321	0.101618
2003	27.3866	1124.51	0.506031	0.449806		2003	5.09706	668.029	0.300613	0.267211		2003	106	2.8832	2.10202	291.97	0.131387	0.116788			2003	105.687	2.87469	2.06807	276.526	0.124437	0.11061			2003	105.687	2.87469	2.06807	256.114	0.115251	0.102445
2004	28.6484	1153.16	0.518923	0.461265		2004	4.57962	672.608	0.302674	0.269043		2004	107	2.9104	2.12119	294.092	0.132341	0.117637			2004	107.21	2.91611	2.15328	278.679	0.125405	0.111472			2004	107.21	2.91611	2.15328	258.267	0.11622	0.103307
2005	29.6243	1182.79	0.532254	0.473115		2005	4.1029	676.711	0.30452	0.270684		2005	108	2.9376	2.16349	296.255	0.133315	0.118502			2005	108.166	2.94213	2.19494	280.874	0.126393	0.11235			2005	108.166	2.94213	2.19494	260.462	0.117208	0.104185
2006	30.6058	1213.39	0.546027	0.485357		2006	4.64336	681.355	0.30661	0.272542		2006	109	2.9648	2.13642	298.391	0.134276	0.119357			2006	109.576	2.98046	2.21849	283.092	0.127392	0.113237			2006	109.576	2.98046	2.21849	262.68	0.118206	0.105072
2007	31.5167	1244.91	0.560209	0.497964		2007	4.04954	685.404	0.308432	0.274162		2007	111	3.0192	2.3135	300.705	0.135317	0.120282			2007	111.029	3.01999	2.32864	285.421	0.128439	0.114168			2007	111.029	3.01999	2.32864	265.009	0.119254	0.106004
2008	32.0928	1277	0.574651	0.510801		2008	4.14188	689.546	0.310296	0.275818		2008	112	3.0464	2.32111	303.026	0.136362	0.12121			2008	112.367	3.05639	2.3783	287.799	0.12951	0.11512			2008	112.367	3.05639	2.3783	267.387	0.120324	0.106955
2009	31.63	1308.63	0.588884	0.523453		2009	4.53254	694.078	0.312335	0.277631		2009	112	3.0464	2.12459	305.151	0.137318	0.12206			2009	112.918	3.07136	2.23517	290.034	0.130515	0.116014			2009	112.918	3.07136	2.23517	269.623	0.12133	0.107849
2010	33.3676	1342	0.6039	0.5368		2010	4.28198	698.36	0.314262	0.279344		2010	113	3.0736	2.13221	307.283	0.138277	0.122913			2010	113.403	3.08457	2.17752	292.212	0.131495	0.116885			2010	113.403	3.08457	2.17752	271.8	0.12231	0.10872
2011	34.4935	1376.49	0.619422	0.550597		2011	4.83465	703.195	0.316438	0.281278		2011	114	3.1008	2.25542	309.538	0.139292	0.123815			2011	114.089	3.10322	2.24647	294.458	0.132506	0.117783			2011	114.089	3.10322	2.24647	274.047	0.123321	0.109619
2012	34.9995	1411.49	0.635172	0.564597		2012	4.67984	707.875	0.318544	0.28315		2012	115	3.128	2.37864	311.917	0.140363	0.124767			2012	115.301	3.13619	2.39145	296.85	0.133582	0.11874			2012	115.301	3.13619	2.39145	276.438	0.124397	0.110575
2013	35.3087	1446.8	0.651061	0.578721		2013	4.31993	712.195	0.320488	0.284878		2013	115	3.128	2.37864	314.296	0.141433	0.125718			2013	116.028	3.15596	2.51546	299.365	0.134714	0.119746			2013	116.028	3.15596	2.51546	278.953	0.125529	0.111581
2014	35.5603	1482.36	0.667063	0.592945		2014	4.56702	716.762	0.322543	0.286705		2014	116	3.1552	2.50186	316.797	0.142559	0.126719			2014	116.844	3.17816	2.52477	301.89	0.135851	0.120756			2014	116.844	3.17816	2.52477	281.478	0.126665	0.112591
2015	35.5222	1517.88	0.683048	0.607154		2015	4.77038	721.532	0.32469	0.288613		2015	117	3.1824	2.50947	319.307	0.143688	0.127723			2015	118.06	3.21124	2.63483	304.525	0.137036	0.12181			2015	118.06	3.21124	2.63483	284.113	0.127851	0.113645
2016	35.4783	1553.36	0.699013	0.621345		2016	3.70627	725.239	0.326357	0.290095		2016	118	3.2096	2.74829	322.055	0.144925	0.128822			2016	119.442	3.24882	2.78713	307.312	0.13829	0.122925			2016	119.442	3.24882	2.78713	286.9	0.129105	0.11476
2017	35.9519	1589.31	0.715191	0.635726		2017	3.66555	728.904	0.328007	0.291562		2017	119	3.2368	2.9871	325.042	0.146269	0.130017			2017	119.847	3.25985	3.04655	310.359	0.139661	0.124143			2017	119.847	3.25985	3.04655	289.947	0.130476	0.115979
2018	36.6728	1625.99	0.731694	0.650395		2018	3.86035	732.764	0.329744	0.293106		2018	120	3.264	3.11032	328.153	0.147669	0.131261			2018	120.686	3.28267	3.11576	313.474	0.141063	0.12539			2018	120.686	3.28267	3.11576	293.062	0.131878	0.117225
2019	36.7292	1662.72	0.748222	0.665086		2019	3.82819	736.593	0.331467	0.294637		2019	121	3.2912	3.11794	331.271	0.149072	0.132508			2019	121.48	3.30425	3.17158	316.646	0.142491	0.126658			2019	121.48	3.30425	3.17158	296.234	0.133305	0.118494
2020	34.8326	1697.55	0.763897	0.679019		2020	3.21233	739.805	0.332912	0.295922		2020	122	3.3184	3.24115	334.512	0.15053	0.133805			2020	122	3.3184	3.1735	319.819	0.143919	0.127928			2020	122	3.3184	3.1735	299.408	0.134733	0.119763

## Sheet: Fig 4
Global Cattle CH4 emissions
	Annual emissions (kt CH4/yr)										Annual emissions (Mt CO2-e/yr) GWP100										Annual emissions (Mt CO2we/yr) GWP*										Cummulative emissions (Gt CO2we) GWP* since 1981										Cummulative emissions (Gt CO2we) GWP* since 1990
	dairy cattle		beef		buffalo						dairy cattle		beef		buffalo						dairy cattle		beef		buffalo						dairy cattle		beef		buffalo						dairy cattle		beef		buffalo
year	enteric	manure	enteric	manure	enteric	manure	TOTAL			year	enteric	manure	enteric	manure	enteric	manure	TOTAL			year	enteric	manure	enteric	manure	enteric	manure	TOTAL			year	enteric	manure	enteric	manure	enteric	manure	TOTAL			year	enteric	manure	enteric	manure	enteric	manure	TOTAL
1961	15963.9	2652.85	33445.1	1546.08	4857.7	352.085	58817.7			1961	434.217	72.1576	909.706	42.0535	132.129	9.57671	1599.84			1961										1961										1961
1962	15920.7	2631.61	34278.6	1601.58	4911.66	355.726	59699.8			1962	433.043	71.5799	932.377	43.563	133.597	9.67576	1623.84			1962										1962										1962
1963	15938.7	2604.32	34883.5	1628.12	4937.3	356.996	60349			1963	433.533	70.8374	948.831	44.285	134.295	9.71029	1641.49			1963										1963										1963
1964	15799.3	2560.03	35655.5	1635.35	5134.9	365.481	61150.5			1964	429.741	69.6328	969.828	44.4815	139.669	9.94107	1663.29			1964										1964										1964
1965	15831.4	2534.18	36663.4	1670.55	5190.55	369.227	62259.4			1965	430.615	68.9297	997.245	45.4389	141.183	10.043	1693.45			1965										1965										1965
1966	16223	2524.55	37437.3	1721.4	5439.25	379.44	63725			1966	441.265	68.6676	1018.3	46.8221	147.948	10.3208	1733.32			1966										1966										1966
1967	16218.5	2507.88	38491.2	1769.11	5564.52	386.775	64938			1967	441.144	68.2143	1046.96	48.1199	151.355	10.5203	1766.31			1967										1967										1967
1968	16331.5	2491.99	39101.8	1785.93	5742.08	395.173	65848.5			1968	444.216	67.7821	1063.57	48.5772	156.185	10.7487	1791.08			1968										1968										1968
1969	16340.7	2464.46	39273.5	1784.86	5842.36	401.139	66107.1			1969	444.468	67.0333	1068.24	48.5481	158.912	10.911	1798.11			1969										1969										1969
1970	16090.5	2415.71	39936	1805.79	5899.45	405.907	66553.4			1970	437.662	65.7074	1086.26	49.1174	160.465	11.0407	1810.25			1970										1970										1970
1971	16173.3	2395.34	40654.3	1837.51	5978.96	410.612	67450			1971	439.914	65.1534	1105.8	49.9801	162.628	11.1687	1834.64			1971										1971										1971
1972	16347.7	2399.9	41793.5	1879.1	6029.84	414.078	68864.2			1972	444.659	65.2773	1136.78	51.1114	164.012	11.2629	1873.11			1972										1972										1972
1973	16324.4	2402.84	42887.8	1929.35	6111.83	420.358	70076.6			1973	444.024	65.3571	1166.55	52.4784	166.242	11.4337	1906.08			1973										1973										1973
1974	16541.5	2403.8	44250	1987.93	6217.42	426.591	71827.2			1974	449.928	65.3834	1203.6	54.0716	169.114	11.6033	1953.7			1974										1974										1974
1975	16746.2	2404.65	45178	2024.62	6216.66	428.838	72999			1975	455.496	65.4064	1228.84	55.0698	169.093	11.6644	1985.57			1975										1975										1975
1976	16877.2	2405.11	45679	2038.64	6260.17	434.34	73694.5			1976	459.06	65.4189	1242.47	55.4511	170.277	11.814	2004.49			1976										1976										1976
1977	17068.1	2406.14	45741	2034.79	6316.25	441.056	74007.3			1977	464.253	65.4469	1244.15	55.3462	171.802	11.9967	2013			1977										1977										1977
1978	17213.7	2410.28	45469.6	2046.86	6415.06	449.456	74005			1978	468.213	65.5597	1236.77	55.6747	174.49	12.2252	2012.94			1978										1978										1978
1979	17452.1	2413.37	45357.4	2056.45	6543.55	458.822	74281.7			1979	474.698	65.6437	1233.72	55.9353	177.985	12.48	2020.46			1979										1979										1979
1980	17657.6	2425.04	45729.2	2055.44	6682.16	468.513	75017.9			1980	480.288	65.961	1243.83	55.9079	181.755	12.7435	2040.49			1980										1980										1980
1981	17755	2431.73	46120.8	2060.02	6831.66	479.365	75678.6			1981	482.937	66.1431	1254.48	56.0326	185.821	13.0387	2058.46			1981	342.282	-7.04156	1816.57	75.1005	280.22	18.3644	2525.49			1981	0.342282	-0.00704156	1.81657	0.0751005	0.28022	0.0183644	2.52549			1981
1982	17851.2	2450.55	46602.1	2080.39	7014.83	493.023	76492.1			1982	485.553	66.655	1267.58	56.5866	190.803	13.4102	2080.59			1982	359.125	-2.26717	1779.52	71.1948	296.552	19.6263	2523.75			1982	0.701407	-0.00930872	3.59609	0.146295	0.576772	0.0379907	5.04924			1982
1983	18002.3	2464.87	46800	2078.1	7155.09	504.182	77004.6			1983	489.664	67.0444	1272.96	56.5242	194.618	13.7138	2094.52			1983	375.659	2.65222	1733.98	67.8436	310.869	20.8546	2511.86			1983	1.07707	-0.0066565	5.33007	0.214139	0.887641	0.0588453	7.5611			1983
1984	18017	2451.81	47194.2	2112.46	7324.54	517.134	77617.1			1984	490.061	66.6892	1283.68	57.4589	199.228	14.0661	2111.19			1984	393.581	6.16282	1693.31	71.2423	308.907	21.4697	2494.67			1984	1.47065	-0.000493681	7.02338	0.285381	1.19655	0.080315	10.0558			1984
1985	17979.3	2441.82	47406	2128.3	7493.3	529.23	77978			1985	489.038	66.4176	1289.44	57.8899	203.818	14.395	2121			1985	385.228	7.92056	1602.89	69.1256	323.267	22.5269	2410.96			1985	1.85587	0.00742687	8.62627	0.354507	1.51982	0.102842	12.4667			1985
1986	18081.3	2422.57	47546.7	2127.68	7800.62	553.815	78532.7			1986	491.813	65.8939	1293.27	57.8728	212.177	15.0638	2136.09			1986	352.536	6.66181	1530.76	63.1698	332.384	24.3755	2309.88			1986	2.20841	0.0140887	10.157	0.417677	1.8522	0.127217	14.7766			1986
1987	17927.3	2368.03	47547.3	2125.6	7796.92	550.612	78315.8			1987	487.623	64.4103	1293.29	57.8164	212.076	14.9767	2130.19			1987	334.068	1.86809	1409.02	57.3987	317.446	23.1331	2142.93			1987	2.54248	0.0159568	11.566	0.475075	2.16965	0.15035	16.9195			1987
1988	17813.2	2333.98	47761.1	2110.72	7899.26	560.064	78478.4			1988	484.52	63.4842	1299.1	57.4116	214.86	15.2337	2134.61			1988	306.955	-0.49031	1364.77	53.6215	309.531	23.3269	2057.71			1988	2.84943	0.0154665	12.9308	0.528697	2.47918	0.173677	18.9773			1988
1989	17861.2	2316.06	48442.7	2140.78	8010.39	569.689	79340.8			1989	485.825	62.9968	1317.64	58.2293	217.883	15.4955	2158.07			1989	311.795	0.483639	1428.89	57.4495	311.631	23.8232	2134.08			1989	3.16123	0.0159501	14.3597	0.586146	2.79081	0.197501	21.1113			1989
1990	17853.4	2295.52	48711.5	2147.2	8150.13	580.078	79737.8			1990	485.612	62.4381	1324.95	58.4038	221.684	15.7781	2168.87			1990	339.758	3.58843	1385.44	55.8203	322.25	24.552	2131.4			1990	3.50099	0.0195385	15.7451	0.641966	3.11306	0.222053	23.2427			1990	0.339758	0.00358843	1.38544	0.0558203	0.32225	0.024552	2.1314
1991	17688.6	2242.53	48949.1	2128.34	8232.68	588.726	79830			1991	481.129	60.9968	1331.42	57.8909	223.929	16.0133	2171.38			1991	309.877	-0.586496	1331.68	49.8302	323.231	25.0737	2039.11			1991	3.81087	0.018952	17.0768	0.691797	3.43629	0.247126	25.2818			1991	0.649635	0.00300193	2.71712	0.105651	0.645481	0.0496257	4.17051
1992	17175.6	2187.66	49067.4	2036.86	8387.03	601.113	79455.7			1992	467.176	59.5043	1334.63	55.4025	228.127	16.3503	2161.19			1992	226.51	-7.87407	1214.56	33.7499	336.366	26.1992	1829.51			1992	4.03737	0.011078	18.2914	0.725547	3.77265	0.273325	27.1114			1992	0.876145	-0.00487213	3.93168	0.1394	0.981847	0.0758249	6.00002
1993	16987.9	2154.57	49123.8	2001.18	8474.41	608.619	79350.5			1993	462.071	58.6043	1336.17	54.432	230.504	16.5544	2158.33			1993	206.076	-12.2904	1095.01	23.5438	337.655	26.3981	1676.39			1993	4.24345	-0.00121241	19.3864	0.74909	4.11031	0.299724	28.7878			1993	1.08222	-0.0171625	5.02669	0.162944	1.3195	0.102223	7.67642
1994	17075.7	2155.31	49558.1	1982.96	8602.39	617.535	79992			1994	464.46	58.6245	1347.98	53.9366	233.985	16.797	2175.78			1994	191.809	-12.3103	991.049	14.5286	341.219	26.7764	1553.07			1994	4.43526	-0.0135227	20.3774	0.763619	4.45153	0.3265	30.3408			1994	1.27403	-0.0294728	6.01774	0.177473	1.66072	0.128999	9.22949
1995	16975.9	2130.19	49872.9	1955.76	8719.26	626.126	80280.2			1995	461.746	57.9412	1356.54	53.1966	237.164	17.0306	2183.62			1995	155.85	-15.5035	922.565	6.93425	355.707	27.575	1453.13			1995	4.59111	-0.0290262	21.3	0.770553	4.80724	0.354075	31.794			1995	1.42988	-0.0449763	6.9403	0.184407	2.01643	0.156574	10.6826
1996	16676.5	2107.84	50077	1942.42	8758.11	632.995	80194.8			1996	453.601	57.3334	1362.09	52.8338	238.221	17.2175	2181.3			1996	103.807	-18.3101	889.789	3.67001	355.464	27.7854	1362.21			1996	4.69492	-0.0473363	22.1898	0.774223	5.1627	0.38186	33.1562			1996	1.53369	-0.0632864	7.83009	0.188077	2.37189	0.18436	12.0448
1997	16532.1	2076.55	49023.2	1894.65	8640.24	637.49	78804.2			1997	449.672	56.4821	1333.43	51.5346	235.015	17.3397	2143.48			1997	63.9375	-22.2854	752.791	-1.76969	334.457	27.5628	1154.69			1997	4.75885	-0.0696217	22.9426	0.772454	5.49716	0.409423	34.3109			1997	1.59762	-0.0855718	8.58288	0.186307	2.70635	0.211923	13.1995
1998	16387.9	2041.52	48947.3	1865.61	8836.16	646.002	78724.5			1998	445.751	55.5292	1331.37	50.7447	240.344	17.5712	2141.31			1998	29.3482	-27.0812	774.806	-6.74391	347.175	27.6406	1145.14			1998	4.7882	-0.0967029	23.7174	0.76571	5.84433	0.437064	35.456			1998	1.62697	-0.112653	9.35769	0.179564	3.05352	0.239563	14.3447
1999	16335.5	2023.05	48945.3	1848.69	8924.77	654.939	78732.3			1999	444.326	55.0271	1331.31	50.2843	242.754	17.8143	2141.52			1999	-4.6681	-29.7128	787.523	-9.93752	343.241	27.6591	1114.1			1999	4.78353	-0.126416	24.5049	0.755772	6.18757	0.464723	36.5701			1999	1.6223	-0.142366	10.1452	0.169626	3.39677	0.267222	15.4588
2000	16234.9	1998.51	49201.5	1848.74	9034.02	664.881	78982.6			2000	441.59	54.3593	1338.28	50.2858	245.725	18.0848	2148.33			2000	-40.8176	-34.0864	776.122	-9.81377	340.678	27.7639	1059.85			2000	4.74272	-0.160502	25.281	0.745958	6.52825	0.492487	37.6299			2000	1.58149	-0.176452	10.9213	0.159812	3.73744	0.294986	16.5186
2001	16310.2	1990.29	49186.7	1828.04	9145.42	675.006	79135.6			2001	443.637	54.1359	1337.88	49.7227	248.755	18.3602	2152.49			2001	-42.807	-35.8726	729.026	-12.8947	337.122	27.7569	1002.33			2001	4.69991	-0.196375	26.0101	0.733064	6.86537	0.520244	38.6323			2001	1.53868	-0.212325	11.6504	0.146918	4.07457	0.322743	17.5209
2002	16428.1	1993.69	49719.2	1831.66	9280.99	685.959	79939.6			2002	446.843	54.2284	1352.36	49.821	252.443	18.6581	2174.36			2002	-39.4007	-37.6293	738.999	-14.8039	332.651	27.5277	1007.34			2002	4.66051	-0.234004	26.7491	0.71826	7.19802	0.547771	39.6396			2002	1.49928	-0.249954	12.3894	0.132114	4.40722	0.350271	18.5283
2003	16701.3	1996.81	50192.9	1828.78	9433.26	698.197	80851.2			2003	454.275	54.3133	1365.25	49.7429	256.585	18.991	2199.15			2003	-23.2056	-38.8997	774.485	-14.8927	335.201	27.7456	1060.43			2003	4.6373	-0.272904	27.5235	0.703367	7.53322	0.575517	40.7001			2003	1.47607	-0.288854	13.1638	0.117221	4.74242	0.378016	19.5887
2004	16835.5	1999.8	50674.8	1832.13	9570.8	711.659	81624.7			2004	457.925	54.3944	1378.35	49.834	260.326	19.3571	2220.19			2004	-8.36063	-37.0224	788.296	-18.4524	332.559	27.907	1084.93			2004	4.62894	-0.309926	28.3118	0.684915	7.86578	0.603424	41.785			2004	1.46771	-0.325876	13.9521	0.0987686	5.07498	0.405923	20.6736
2005	16927.6	1997.52	51059.1	1840.6	9735.35	726.097	82286.3			2005	460.431	54.3326	1388.81	50.0642	264.802	19.7498	2238.19			2005	7.34194	-36.1482	811.16	-19.241	333.326	28.2878	1124.73			2005	4.63628	-0.346074	29.123	0.665674	8.19911	0.631712	42.9097			2005	1.47505	-0.362024	14.7633	0.0795276	5.4083	0.434211	21.7984
2006	17119.5	2009.75	51442.2	1853.01	9933.41	742.78	83100.6			2006	465.65	54.6651	1399.23	50.4019	270.189	20.2036	2260.34			2006	19.1909	-32.4162	842.105	-17.6386	322.203	27.5014	1160.95			2006	4.65548	-0.37849	29.9651	0.648035	8.52131	0.659213	44.0707			2006	1.49425	-0.39444	15.6054	0.061889	5.73051	0.461713	22.9593
2007	17431.2	2041.61	51441.3	1862.17	10123.8	758.061	83658.1			2007	474.128	55.5319	1399.2	50.651	275.367	20.6193	2275.5			2007	75.403	-22.1846	841.919	-16.2704	346.091	29.7545	1254.71			2007	4.73088	-0.400675	30.807	0.631765	8.8674	0.688968	45.3254			2007	1.56965	-0.416625	16.4473	0.0456186	6.0766	0.491467	24.214
2008	17577.6	2054.86	51818.7	1866.65	10215.8	765.019	84298.6			2008	478.11	55.8921	1409.47	50.7729	277.869	20.8085	2292.92			2008	106.629	-16.6168	863.708	-13.9979	345.592	29.5191	1314.83			2008	4.83751	-0.417292	31.6707	0.617767	9.21299	0.718487	46.6402			2008	1.67628	-0.433242	17.311	0.0316207	6.42219	0.520986	25.5289
2009	17939.9	2061.14	51212.6	1849.87	10677.4	780.627	84521.5			2009	487.965	56.0631	1392.98	50.3164	290.426	21.2331	2298.99			2009	145.725	-13.7703	710.233	-19.5413	389.63	30.3297	1242.61			2009	4.98323	-0.431062	32.381	0.598226	9.60262	0.748816	47.8828			2009	1.822	-0.447012	18.0213	0.0120794	6.81182	0.551316	26.7715
2010	18053.2	2060.66	51030.9	1842.79	10671.9	782.358	84441.8			2010	491.048	56.0499	1388.04	50.1238	290.275	21.2801	2296.82			2010	160.596	-11.4563	656.772	-21.1553	372.793	29.3421	1186.89			2010	5.14383	-0.442518	33.0377	0.57707	9.97542	0.778159	49.0697			2010	1.9826	-0.458468	18.678	-0.00907585	7.18461	0.580658	27.9584
2011	18165.3	2047.89	51023	1833.53	10735	795.071	84599.7			2011	494.096	55.7027	1387.82	49.8719	291.991	21.6259	2301.11			2011	193.457	-6.90289	628.325	-20.1167	371.022	29.9088	1195.69			2011	5.33729	-0.449421	33.6661	0.556954	10.3464	0.808067	50.2654			2011	2.17606	-0.465371	19.3064	-0.0291925	7.55563	0.610567	29.1541
2012	18426.2	2092.19	51215.6	1840.74	10802.5	803.396	85180.6			2012	501.191	56.9076	1393.06	50.0681	293.829	21.8524	2316.91			2012	284.898	4.89812	638.39	-8.65241	361.506	29.5026	1310.54			2012	5.62218	-0.444523	34.3045	0.548301	10.7079	0.83757	51.5759			2012	2.46095	-0.460473	19.9448	-0.0378449	7.91714	0.640069	30.4646
2013	18479.6	2090.34	51308.1	1846.05	10822.7	809.429	85356.3			2013	502.646	56.8574	1395.58	50.2125	294.378	22.0165	2321.69			2013	313.188	8.49562	643.258	-3.87369	353.891	29.3783	1344.34			2013	5.93537	-0.436027	34.9477	0.544428	11.0618	0.866948	52.9203			2013	2.77414	-0.451978	20.588	-0.0417186	8.27103	0.669448	31.8089
2014	18638.8	2114.52	51568.5	1849.31	10905.9	816.324	85893.4			2014	506.976	57.5149	1402.66	50.3012	296.64	22.204	2336.3			2014	322.647	11.3884	625.146	-1.36616	349.345	29.1971	1336.36			2014	6.25802	-0.424639	35.5729	0.543061	11.4112	0.896145	54.2566			2014	3.09679	-0.440589	21.2132	-0.0430848	8.62037	0.698645	33.1453
2015	18745.5	2127.7	51833	1854.48	10998.2	824.794	86383.6			2015	509.876	57.8736	1409.86	50.4417	299.151	22.4344	2349.63			2015	347.321	15.9171	621.339	2.41543	347.206	29.2477	1363.45			2015	6.60534	-0.408722	36.1942	0.545477	11.7584	0.925393	55.6201			2015	3.44411	-0.424672	21.8345	-0.0406693	8.96758	0.727892	34.5087
2016	18737.4	2151.1	52619.3	1872.15	11157.4	839.306	87376.7			2016	509.657	58.5099	1431.25	50.9225	303.482	22.8291	2376.65			2016	380.942	21.383	694.646	6.13507	362.336	30.2418	1495.68			2016	6.98628	-0.387339	36.8888	0.551612	12.1207	0.955635	57.1158			2016	3.82505	-0.403289	22.5291	-0.0345343	9.32992	0.758134	36.0044
2017	18591.8	2142.12	52962.6	1877.1	11250.6	849.094	87673.4			2017	505.696	58.2657	1440.58	51.0571	306.018	23.0953	2384.72			2017	379.698	23.8946	858.756	12.2665	387.448	30.9281	1692.99			2017	7.36598	-0.363444	37.7476	0.563878	12.5082	0.986563	58.8087			2017	4.20475	-0.379394	23.3879	-0.0222677	9.71736	0.789062	37.6974
2018	17951.1	2060.13	54003.4	1898.24	11389	859.66	88161.5			2018	488.269	56.0356	1468.89	51.6321	309.782	23.3827	2397.99			2018	317.417	17.8421	995.768	18.2286	381.851	31.246	1762.35			2018	7.6834	-0.345602	38.7434	0.582107	12.89	1.01781	60.5711			2018	4.52217	-0.361552	24.3837	-0.00403915	10.0992	0.820308	39.4598
2019	17899.7	2088.42	54741	1921.11	11236.2	844.521	88731			2019	486.871	56.8051	1488.96	52.2541	305.626	22.971	2413.48			2019	317.138	23.4621	1086.89	23.0028	352.781	28.3476	1831.63			2019	8.00053	-0.32214	39.8303	0.60511	13.2428	1.04616	62.4027			2019	4.8393	-0.33809	25.4706	0.0189637	10.452	0.848656	41.2914
[truncated: 16 more columns]

## Sheet: Fig 5
Fossil CO₂		Cumulative emissions since 1981			Fossil CO₂		Cumulative emissions since 1990			Fossil CO₂		Cumulative emissions since 2000			Fossil CO₂		Cumulative emissions since 2005			Fossil CO₂		Cumulative emissions since 2010				LUC CO₂		Cumulative emissions since 1981			LUC CO₂		Cumulative emissions since 1990			LUC CO₂		Cumulative emissions since 2000			LUC CO₂		Cumulative emissions since 2005			LUC CO₂		Cumulative emissions since 2010
	Annual emissions	Cumulative emissions	Added Warming (TCRE=0.45)			Annual emissions	Cumulative emissions	Added Warming (TCRE=0.45)			Annual emissions	Cumulative emissions	Added Warming (TCRE=0.45)			Annual emissions	Cumulative emissions	Added Warming (TCRE=0.45)			Annual emissions	Cumulative emissions	Added Warming (TCRE=0.45)				Annual emissions	Cumulative emissions	Added Warming (TCRE=0.45)			Annual emissions	Cumulative emissions	Added Warming (TCRE=0.45)			Annual emissions	Cumulative emissions	Added Warming (TCRE=0.45)			Annual emissions	Cumulative emissions	Added Warming (TCRE=0.45)			Annual emissions	Cumulative emissions since 2010	Added Warming (TCRE=0.45)
year	Gt CO2 /yr	Gt CO2			year	Gt CO2 /yr	Gt CO2			year	Gt CO2 /yr	Gt CO2			year	Gt CO2 /yr	Gt CO2			year	Gt CO2 /yr	Gt CO2				year	Gt CO2 /yr	Gt CO2			year	Gt CO2 /yr	Gt CO2			year	Gt CO2 /yr	Gt CO2			year	Gt CO2 /yr	Gt CO2			year	Gt CO2 /yr	Gt CO2
1981	19.0408	19.0408	0.00856834		1981					1981					1981					1981						1981	4.31804	4.31804	0.00194312		1981					1981					1981					1981
1982	18.8895	37.9303	0.0170686		1982					1982					1982					1982						1982	4.23677	8.5548	0.00384966		1982					1982					1982					1982
1983	19.0119	56.9421	0.025624		1983					1983					1983					1983						1983	4.66458	13.2194	0.00594872		1983					1983					1983					1983
1984	19.671	76.6131	0.0344759		1984					1984					1984					1984						1984	5.17664	18.396	0.00827821		1984					1984					1984					1984
1985	20.3323	96.9454	0.0436254		1985					1985					1985					1985						1985	4.90495	23.301	0.0104854		1985					1985					1985					1985
1986	20.6346	117.58	0.052911		1986					1986					1986					1986						1986	4.83174	28.1327	0.0126597		1986					1986					1986					1986
1987	21.2817	138.862	0.0624878		1987					1987					1987					1987						1987	4.63344	32.7662	0.0147448		1987					1987					1987					1987
1988	22.1175	160.979	0.0724406		1988					1988					1988					1988						1988	4.50728	37.2734	0.016773		1988					1988					1988					1988
1989	22.4231	183.402	0.0825311		1989					1989					1989					1989						1989	4.35688	41.6303	0.0187336		1989					1989					1989					1989
1990	22.7661	206.168	0.0927758		1990	22.7661	22.7661	0.0102448		1990					1990					1990						1990	4.30231	45.9326	0.0206697		1990	4.30231	4.30231	0.00193604		1990					1990					1990
1991	23.255	229.423	0.103241		1991	23.255	46.0211	0.0207095		1991					1991					1991						1991	4.21515	50.1478	0.0225665		1991	4.21515	8.51746	0.00383286		1991					1991					1991
1992	22.5861	252.01	0.113404		1992	22.5861	68.6072	0.0308732		1992					1992					1992						1992	4.39479	54.5426	0.0245442		1992	4.39479	12.9123	0.00581051		1992					1992					1992
1993	22.8201	274.83	0.123673		1993	22.8201	91.4273	0.0411423		1993					1993					1993						1993	4.29632	58.8389	0.0264775		1993	4.29632	17.2086	0.00774386		1993					1993					1993
1994	22.9813	297.811	0.134015		1994	22.9813	114.409	0.0514839		1994					1994					1994						1994	4.81842	63.6573	0.0286458		1994	4.81842	22.027	0.00991215		1994					1994					1994
1995	23.471	321.282	0.144577		1995	23.471	137.88	0.0620458		1995					1995					1995						1995	4.76968	68.427	0.0307921		1995	4.76968	26.7967	0.0120585		1995					1995					1995
1996	24.1725	345.454	0.155455		1996	24.1725	162.052	0.0729235		1996					1996					1996						1996	4.84454	73.2715	0.0329722		1996	4.84454	31.6412	0.0142385		1996					1996					1996
1997	24.3182	369.773	0.166398		1997	24.3182	186.37	0.0838667		1997					1997					1997						1997	6.6755	79.947	0.0359762		1997	6.6755	38.3167	0.0172425		1997					1997					1997
1998	24.2239	393.997	0.177298		1998	24.2239	210.594	0.0947674		1998					1998					1998						1998	5.13815	85.0852	0.0382883		1998	5.13815	43.4549	0.0195547		1998					1998					1998
1999	24.5368	418.533	0.18834		1999	24.5368	235.131	0.105809		1999					1999					1999						1999	5.07671	90.1619	0.0405729		1999	5.07671	48.5316	0.0218392		1999					1999					1999
2000	25.2526	443.786	0.199704		2000	25.2526	260.384	0.117173		2000	25.2526	25.2526	0.0113637		2000					2000						2000	4.54059	94.7025	0.0426161		2000	4.54059	53.0722	0.0238825		2000	4.54059	4.54059	0.00204326		2000					2000
2001	25.4696	469.256	0.211165		2001	25.4696	285.853	0.128634		2001	25.4696	50.7222	0.022825		2001					2001						2001	4.16795	98.8704	0.0444917		2001	4.16795	57.2401	0.025758		2001	4.16795	8.70853	0.00391884		2001					2001
2002	26.0581	495.314	0.222891		2002	26.0581	311.911	0.14036		2002	26.0581	76.7803	0.0345511		2002					2002						2002	4.72156	103.592	0.0466164		2002	4.72156	61.9617	0.0278828		2002	4.72156	13.4301	0.00604354		2002					2002
2003	27.3866	522.7	0.235215		2003	27.3866	339.298	0.152684		2003	27.3866	104.167	0.0468751		2003					2003						2003	5.09706	108.689	0.0489101		2003	5.09706	67.0587	0.0301764		2003	5.09706	18.5272	0.00833722		2003					2003
2004	28.6484	551.349	0.248107		2004	28.6484	367.946	0.165576		2004	28.6484	132.815	0.0597669		2004					2004						2004	4.57962	113.269	0.0509709		2004	4.57962	71.6384	0.0322373		2004	4.57962	23.1068	0.0103981		2004					2004
2005	29.6243	580.973	0.261438		2005	29.6243	397.571	0.178907		2005	29.6243	162.44	0.0730978		2005	29.6243	29.6243	0.0133309		2005						2005	4.1029	117.372	0.0528172		2005	4.1029	75.7413	0.0340836		2005	4.1029	27.2097	0.0122444		2005	4.1029	4.1029	0.0018463		2005
2006	30.6058	611.579	0.27521		2006	30.6058	428.176	0.192679		2006	30.6058	193.045	0.0868704		2006	30.6058	60.2301	0.0271035		2006						2006	4.64336	122.015	0.0549067		2006	4.64336	80.3846	0.0361731		2006	4.64336	31.853	0.0143339		2006	4.64336	8.74626	0.00393582		2006
2007	31.5167	643.095	0.289393		2007	31.5167	459.693	0.206862		2007	31.5167	224.562	0.101053		2007	31.5167	91.7468	0.041286		2007						2007	4.04954	126.064	0.056729		2007	4.04954	84.4342	0.0379954		2007	4.04954	35.9026	0.0161562		2007	4.04954	12.7958	0.00575811		2007
2008	32.0928	675.188	0.303835		2008	32.0928	491.786	0.221304		2008	32.0928	256.655	0.115495		2008	32.0928	123.84	0.0557278		2008						2008	4.14188	130.206	0.0585929		2008	4.14188	88.576	0.0398592		2008	4.14188	40.0445	0.01802		2008	4.14188	16.9377	0.00762196		2008
2009	31.63	706.818	0.318068		2009	31.63	523.416	0.235537		2009	31.63	288.285	0.129728		2009	31.63	155.47	0.0699613		2009						2009	4.53254	134.739	0.0606325		2009	4.53254	93.1086	0.0418989		2009	4.53254	44.577	0.0200597		2009	4.53254	21.4702	0.0096616		2009
2010	33.3676	740.186	0.333084		2010	33.3676	556.784	0.250553		2010	33.3676	321.652	0.144744		2010	33.3676	188.837	0.0849767		2010	33.3676	33.3676	0.0150154			2010	4.28198	139.021	0.0625594		2010	4.28198	97.3906	0.0438257		2010	4.28198	48.859	0.0219865		2010	4.28198	25.7522	0.0115885		2010	4.28198	4.28198	0.00192689
2011	34.4935	774.679	0.348606		2011	34.4935	591.277	0.266075		2011	34.4935	356.146	0.160266		2011	34.4935	223.331	0.100499		2011	34.4935	67.8611	0.0305375			2011	4.83465	143.856	0.064735		2011	4.83465	102.225	0.0460013		2011	4.83465	53.6936	0.0241621		2011	4.83465	30.5868	0.0137641		2011	4.83465	9.11663	0.00410248
2012	34.9995	809.679	0.364356		2012	34.9995	626.277	0.281824		2012	34.9995	391.146	0.176015		2012	34.9995	258.33	0.116249		2012	34.9995	102.861	0.0462873			2012	4.67984	148.535	0.0668409		2012	4.67984	106.905	0.0481073		2012	4.67984	58.3735	0.0262681		2012	4.67984	35.2667	0.01587		2012	4.67984	13.7965	0.00620841
2013	35.3087	844.988	0.380244		2013	35.3087	661.585	0.297713		2013	35.3087	426.454	0.191904		2013	35.3087	293.639	0.132138		2013	35.3087	138.169	0.0621762			2013	4.31993	152.855	0.0687849		2013	4.31993	111.225	0.0500512		2013	4.31993	62.6934	0.028212		2013	4.31993	39.5866	0.017814		2013	4.31993	18.1164	0.00815238
2014	35.5603	880.548	0.396247		2014	35.5603	697.146	0.313716		2014	35.5603	462.015	0.207907		2014	35.5603	329.199	0.14814		2014	35.5603	173.73	0.0781783			2014	4.56702	157.422	0.07084		2014	4.56702	115.792	0.0521064		2014	4.56702	67.2604	0.0302672		2014	4.56702	44.1536	0.0198691		2014	4.56702	22.6834	0.0102075
2015	35.5222	916.07	0.412232		2015	35.5222	732.668	0.329701		2015	35.5222	497.537	0.223892		2015	35.5222	364.721	0.164125		2015	35.5222	209.252	0.0941633			2015	4.77038	162.193	0.0729867		2015	4.77038	120.562	0.0542531		2015	4.77038	72.0308	0.0324139		2015	4.77038	48.924	0.0220158		2015	4.77038	27.4538	0.0123542
2016	35.4783	951.548	0.428197		2016	35.4783	768.146	0.345666		2016	35.4783	533.015	0.239857		2016	35.4783	400.2	0.18009		2016	35.4783	244.73	0.110129			2016	3.70627	165.899	0.0746545		2016	3.70627	124.269	0.0559209		2016	3.70627	75.7371	0.0340817		2016	3.70627	52.6303	0.0236836		2016	3.70627	31.1601	0.014022
2017	35.9519	987.5	0.444375		2017	35.9519	804.098	0.361844		2017	35.9519	568.967	0.256035		2017	35.9519	436.152	0.196268		2017	35.9519	280.682	0.126307			2017	3.66555	169.565	0.076304		2017	3.66555	127.934	0.0575704		2017	3.66555	79.4026	0.0357312		2017	3.66555	56.2958	0.0253331		2017	3.66555	34.8256	0.0156715
2018	36.6728	1024.17	0.460878		2018	36.6728	840.771	0.378347		2018	36.6728	605.64	0.272538		2018	36.6728	472.824	0.212771		2018	36.6728	317.355	0.14281			2018	3.86035	173.425	0.0780412		2018	3.86035	131.795	0.0593075		2018	3.86035	83.263	0.0374683		2018	3.86035	60.1562	0.0270703		2018	3.86035	38.686	0.0174087
2019	36.7292	1060.9	0.477406		2019	36.7292	877.5	0.394875		2019	36.7292	642.369	0.289066		2019	36.7292	509.554	0.229299		2019	36.7292	354.084	0.159338			2019	3.82819	177.253	0.0797639		2019	3.82819	135.623	0.0610302		2019	3.82819	87.0912	0.039191		2019	3.82819	63.9844	0.028793		2019	3.82819	42.5142	0.0191314
		Warming/yr oC (10-3)
		1981-2019	1990-2019	2000-2019	2005-2019	2010-2019
Fig 7a	Fossil CO₂	12.2412	13.1625	14.4533	15.2866	15.9338
Fig 7b	LUC CO₂	2.04523	2.03434	1.95955	1.91953	1.91314
Fig 7c	cattle CH₄	0.720031	0.619371	0.581234	0.618532	0.653396

## Sheet: Fig 6 
Global Cattle CH4 emissions
		Cummulative emissions (Gt CO2e) GWP100 since 1981										Cummulative emissions (Gt CO2e) GWP100 since 1990										Cummulative emissions (Gt CO2e) GWP100 since 2000										Cummulative emissions (Gt CO2e) GWP100 since 2005										Cummulative emissions (Gt CO2e) GWP100 since 2010
		dairy cattle		beef		buffalo						dairy cattle		beef		buffalo						dairy cattle		beef		buffalo						dairy cattle		beef		buffalo						dairy cattle		beef		buffalo
	year	enteric	manure	enteric	manure	enteric	manure	TOTAL			year	enteric	manure	enteric	manure	enteric	manure	TOTAL			year	enteric	manure	enteric	manure	enteric	manure	TOTAL			year	enteric	manure	enteric	manure	enteric	manure	TOTAL			year	enteric	manure	enteric	manure	enteric	manure	TOTAL
	1981	0.482937	0.0661431	1.25448	0.0560326	0.185821	0.0130387	2.05846			1981										1981										1981										1981
	1982	0.96849	0.132798	2.52206	0.112619	0.376625	0.0264489	4.13904			1982										1982										1982										1982
	1983	1.45815	0.199843	3.79502	0.169143	0.571243	0.0401627	6.23357			1983										1983										1983										1983
	1984	1.94822	0.266532	5.07871	0.226602	0.770471	0.0542287	8.34475			1984										1984										1984										1984
	1985	2.43725	0.332949	6.36815	0.284492	0.974288	0.0686238	10.4658			1985										1985										1985										1985
	1986	2.92907	0.398843	7.66142	0.342365	1.18647	0.0836875	12.6018			1986										1986										1986										1986
	1987	3.41669	0.463254	8.95471	0.400181	1.39854	0.0986642	14.732			1987										1987										1987										1987
	1988	3.90121	0.526738	10.2538	0.457593	1.6134	0.113898	16.8666			1988										1988										1988										1988
	1989	4.38703	0.589735	11.5715	0.515822	1.83128	0.129393	19.0247			1989										1989										1989										1989
	1990	4.87265	0.652173	12.8964	0.574226	2.05297	0.145172	21.1936			1990	0.485612	0.0624381	1.32495	0.0584038	0.221684	0.0157781	2.16887			1990										1990										1990
	1991	5.35377	0.713169	14.2278	0.632117	2.2769	0.161185	23.365			1991	0.966741	0.123435	2.65637	0.116295	0.445613	0.0317915	4.34024			1991										1991										1991
	1992	5.82095	0.772674	15.5625	0.68752	2.50502	0.177535	25.5262			1992	1.43392	0.182939	3.991	0.171697	0.67374	0.0481417	6.50144			1992										1992										1992
	1993	6.28302	0.831278	16.8986	0.741952	2.73553	0.19409	27.6845			1993	1.89599	0.241544	5.32717	0.226129	0.904244	0.0646962	8.65977			1993										1993										1993
	1994	6.74748	0.889903	18.2466	0.795888	2.96951	0.210887	29.8603			1994	2.36045	0.300168	6.67515	0.280066	1.13823	0.0814931	10.8356			1994										1994										1994
	1995	7.20923	0.947844	19.6031	0.849085	3.20668	0.227917	32.0439			1995	2.82219	0.358109	8.0317	0.333263	1.37539	0.0985237	13.0192			1995										1995										1995
	1996	7.66283	1.00518	20.9652	0.901919	3.4449	0.245135	34.2252			1996	3.27579	0.415443	9.39379	0.386096	1.61361	0.115741	15.2005			1996										1996										1996
	1997	8.1125	1.06166	22.2987	0.953453	3.67991	0.262474	36.3687			1997	3.72547	0.471925	10.7272	0.437631	1.84863	0.133081	17.344			1997										1997										1997
	1998	8.55825	1.11719	23.63	1.0042	3.92026	0.280046	38.51			1998	4.17122	0.527454	12.0586	0.488376	2.08897	0.150652	19.4853			1998										1998										1998
	1999	9.00258	1.17222	24.9614	1.05448	4.16301	0.29786	40.6515			1999	4.61554	0.582481	13.3899	0.53866	2.33173	0.168466	21.6268			1999										1999										1999
	2000	9.44417	1.22657	26.2996	1.10477	4.40873	0.315945	42.7998			2000	5.05713	0.63684	14.7282	0.588946	2.57745	0.186551	23.7751			2000	0.44159	0.0543593	1.33828	0.0502858	0.245725	0.0180848	2.14833			2000										2000
	2001	9.8878	1.28071	27.6375	1.15449	4.65749	0.334305	44.9523			2001	5.50077	0.690976	16.0661	0.638668	2.82621	0.204911	25.9276			2001	0.885227	0.108495	2.67616	0.100009	0.494481	0.0364449	4.30082			2001										2001
	2002	10.3346	1.33494	28.9899	1.20431	4.90993	0.352963	47.1267			2002	5.94761	0.745205	17.4184	0.688489	3.07865	0.223569	28.1019			2002	1.33207	0.162724	4.02852	0.14983	0.746924	0.055103	6.47517			2002										2002
	2003	10.7889	1.38925	30.3551	1.25405	5.16652	0.371954	49.3258			2003	6.40189	0.799518	18.7837	0.738232	3.33523	0.24256	30.3011			2003	1.78635	0.217037	5.39377	0.199572	1.00351	0.074094	8.67432			2003										2003
	2004	11.2468	1.44365	31.7335	1.30389	5.42684	0.391311	51.546			2004	6.85981	0.853912	20.162	0.788066	3.59556	0.261918	32.5213			2004	2.24427	0.271431	6.77212	0.249406	1.26383	0.0934511	10.8945			2004										2004
	2005	11.7073	1.49798	33.1223	1.35395	5.69164	0.411061	53.7842			2005	7.32024	0.908245	21.5508	0.838131	3.86036	0.281667	34.7595			2005	2.7047	0.325764	8.16093	0.299471	1.52864	0.113201	13.1327			2005	0.460431	0.0543326	1.38881	0.0500642	0.264802	0.0197498	2.23819			2005
	2006	12.1729	1.55264	34.5215	1.40435	5.96183	0.431264	56.0445			2006	7.78589	0.96291	22.9501	0.888533	4.13055	0.301871	37.0198			2006	3.17035	0.380429	9.56016	0.349873	1.79882	0.133405	15.393			2006	0.926081	0.108998	2.78804	0.100466	0.53499	0.0399534	4.49852			2006
	2007	12.6471	1.60818	35.9207	1.45501	6.2372	0.451884	58.32			2007	8.26002	1.01844	24.3493	0.939184	4.40592	0.32249	39.2953			2007	3.64448	0.435961	10.9594	0.400524	2.07419	0.154024	17.6685			2007	1.40021	0.164529	4.18724	0.151117	0.810358	0.0605727	6.77403			2007
	2008	13.1252	1.66407	37.3302	1.50578	6.51507	0.472692	60.613			2008	8.73813	1.07433	25.7587	0.989956	4.68379	0.343299	41.5882			2008	4.12259	0.491853	12.3688	0.451297	2.35206	0.174832	19.9615			2008	1.87832	0.220422	5.59671	0.20189	1.08823	0.0813812	9.06695			2008
	2009	13.6131	1.72013	38.7232	1.5561	6.8055	0.493925	62.9119			2009	9.2261	1.1304	27.1517	1.04027	4.97421	0.364532	43.8872			2009	4.61055	0.547916	13.7618	0.501613	2.64249	0.196065	22.2604			2009	2.36628	0.276485	6.98969	0.252207	1.37865	0.102614	11.3659			2009
	2010	14.1042	1.77618	40.1112	1.60622	7.09577	0.515205	65.2088			2010	9.71715	1.18645	28.5398	1.0904	5.26449	0.385812	46.184			2010	5.1016	0.603966	15.1499	0.551737	2.93276	0.217345	24.5573			2010	2.85733	0.332535	8.37773	0.30233	1.66893	0.123894	13.6628			2010	0.491048	0.0560499	1.38804	0.0501238	0.290275	0.0212801	2.29682
	2011	14.5983	1.83188	41.499	1.65609	7.38776	0.536831	67.5099			2011	10.2112	1.24215	29.9276	1.14027	5.55648	0.407438	48.4852			2011	5.5957	0.659669	16.5377	0.601609	3.22475	0.238971	26.8584			2011	3.35143	0.388237	9.76556	0.352202	1.96092	0.14552	15.9639			2011	0.985144	0.111753	2.77586	0.0999957	0.582267	0.0429061	4.59793
	2012	15.0995	1.88879	42.8921	1.70616	7.68159	0.558684	69.8268			2012	10.7124	1.29906	31.3206	1.19034	5.85031	0.42929	50.8021			2012	6.09689	0.716576	17.9307	0.651677	3.51858	0.260824	29.1753			2012	3.85262	0.445145	11.1586	0.40227	2.25475	0.167373	18.2808			2012	1.48634	0.16866	4.16893	0.150064	0.876096	0.0647585	6.91484
	2013	15.6021	1.94565	44.2877	1.75637	7.97597	0.5807	72.1485			2013	11.2151	1.35591	32.7162	1.24055	6.14469	0.451307	53.1238			2013	6.59954	0.773434	19.3263	0.701889	3.81296	0.28284	31.497			2013	4.35526	0.502002	12.5542	0.452483	2.54913	0.189389	20.6025			2013	1.98898	0.225518	5.56451	0.200276	1.17047	0.0867749	9.23653
	2014	16.1091	2.00316	45.6903	1.80667	8.27261	0.602904	74.4848			2014	11.7221	1.41343	34.1189	1.29085	6.44133	0.473511	55.4601			2014	7.10651	0.830949	20.729	0.75219	4.1096	0.305044	33.8333			2014	4.86224	0.559517	13.9569	0.502784	2.84577	0.211593	22.9388			2014	2.49596	0.283033	6.96717	0.250577	1.46711	0.108979	11.5728
	2015	16.619	2.06104	47.1002	1.85711	8.57176	0.625339	76.8344			2015	12.2319	1.4713	35.5287	1.34129	6.74048	0.495945	57.8097			2015	7.61639	0.888822	22.1388	0.802632	4.40875	0.327479	36.1829			2015	5.37212	0.617391	15.3667	0.553226	3.14492	0.234028	25.2884			2015	3.00583	0.340906	8.37703	0.301019	1.76627	0.131413	13.9225
	2016	17.1286	2.11955	48.5314	1.90804	8.87524	0.648168	79.2111			2016	12.7416	1.52981	36.96	1.39221	7.04396	0.518774	60.1863			2016	8.12604	0.947332	23.5701	0.853555	4.71223	0.350308	38.5596			2016	5.88177	0.675901	16.798	0.604148	3.4484	0.256857	27.665			2016	3.51549	0.399416	9.80827	0.351942	2.06975	0.154242	16.2991
	2017	17.6343	2.17781	49.972	1.95909	9.18126	0.671263	81.5958			2017	13.2473	1.58808	38.4006	1.44327	7.34998	0.54187	62.5711			2017	8.63174	1.0056	25.0107	0.904612	5.01825	0.373403	40.9443			2017	6.38747	0.734166	18.2385	0.655205	3.75442	0.279952	30.0498			2017	4.02119	0.457682	11.2489	0.402999	2.37576	0.177338	18.6838
	2018	18.1226	2.23385	51.4409	2.01073	9.49104	0.694646	83.9938			2018	13.7356	1.64411	39.8695	1.4949	7.65976	0.565252	64.969			2018	9.12001	1.06163	26.4796	0.956244	5.32803	0.396786	43.3423			2018	6.87574	0.790202	19.7074	0.706837	4.0642	0.303335	32.4478			2018	4.50946	0.513717	12.7177	0.454631	2.68555	0.200721	21.0818
	2019	18.6095	2.29065	52.9299	2.06298	9.79667	0.717617	86.4072			2019	14.2224	1.70092	41.3584	1.54716	7.96538	0.588223	67.3825			2019	9.60688	1.11844	27.9685	1.0085	5.63366	0.419757	45.7558			2019	7.36261	0.847007	21.1964	0.759092	4.36983	0.326306	34.8612			2019	4.99633	0.570522	14.2067	0.506885	2.99117	0.223692	23.4953
	Cumulative emissions (Gt CO2-we vs. CO2-e)
Fig 6a	period	CO₂-we (GWP*)	CO₂-e (GWP100)
	1981-2019	62.4027	86.4072
	1990-2019	41.2914	67.3825
	2000-2019	25.8326	45.7558
	2005-2019	20.6177	34.8612
	2010-2019	14.5199	23.4953
	Averaged emissions (Gt CO2-we/yr vs. CO2-e/yr)
Fig 6b	period	Gt CO₂-we/yr (GWP*)	Gt CO₂-e/yr (GWP100)
	1981-2019	1.60007	2.21557
	1990-2019	1.37638	2.24608
	2000-2019	1.29163	2.28779
	2005-2019	1.37452	2.32408
	2010-2019	1.45199	2.34953

## Sheet: Fig 7
Fig 8a	unchanged emissions (CO₂/yr in 2020=CO₂/yr in 2100)					sustained reduction of CO₂/yr by 1%					net-0 CO₂ by 2100 (CO₂/yr=0 in 2100)					Fig 8b	unchanged emissions (CO₂/yr in 2020=CO₂/yr in 2100)					sustained reduction of CO₂/yr by 1%					net-0 CO₂ by 2100 (CO₂/yr=0 in 2100)					Fig 8c	unchanged emissions (CH₄/yr in 2020=CH₄/yr in 2100)							sustained reduction of CH₄/yr by 1%							net-0 CO₂-e by 2100 (CH₄/yr=0 in 2100)
Fossil CO₂	Annual emissions	Cumulative emissions	Warming (since 1770)		Fossil CO₂	Annual emissions	Cumulative emissions	Warming (since 1770)		Fossil CO₂	Annual emissions	Cumulative emissions	Warming (since 1770)			LUC CO₂	Annual emissions	Cumulative emissions	Warming (since 1770)		LUC CO₂	Annual emissions	Cumulative emissions	Warming (since 1770)		LUC CO₂	Annual emissions	Cumulative emissions	Warming (since 1770)			Livestock CH₄	Annual emissions			cumulative	Warming (since 1770)		Livestock CH₄	Annual emissions			cumulative	Warming (since 1770)		Livestock CH₄	Annual emissions
Year	Gt CO2 /yr	Gt CO2			Year	Gt CO2 /yr	Gt CO2			Year	Gt CO2 /yr	Gt CO2				Year	Gt CO2 /yr	Gt CO2			Year	Gt CO2 /yr	Gt CO2			Year	Gt CO2 /yr	Gt CO2				Year	Mt CH4/yr	Gt CO2-e/yr (GWP100)	Gt CO2-we/yr (GWP*)	Gt CO2-we (GWP*)			Year	Mt CH4/yr	Gt CO2-e/yr (GWP100)	Gt CO2-we/yr (GWP*)	Gt CO2-we (GWP*)			Year	Mt CH4/yr	Gt CO2-e/yr (GWP100)	Gt CO2-we/yr (GWP*)
1750	0.00935733				1750	0.00935733				1750	0.00935733					1750	0				1750	0				1750	0					1750	0	0					1750	0	0					1750	0	0
1751	0.00935733				1751	0.00935733				1751	0.00935733					1751	0				1751	0				1751	0					1751	0	0					1751	0	0					1751	0	0
1752	0.009361				1752	0.009361				1752	0.009361					1752	0				1752	0				1752	0					1752	0	0					1752	0	0					1752	0	0
1753	0.009361				1753	0.009361				1753	0.009361					1753	0				1753	0				1753	0					1753	0	0					1753	0	0					1753	0	0
1754	0.00936467				1754	0.00936467				1754	0.00936467					1754	0				1754	0				1754	0					1754	0	0					1754	0	0					1754	0	0
1755	0.00936833				1755	0.00936833				1755	0.00936833					1755	0				1755	0				1755	0					1755	0	0					1755	0	0					1755	0	0
1756	0.0100137				1756	0.0100137				1756	0.0100137					1756	0				1756	0				1756	0					1756	0	0					1756	0	0					1756	0	0
1757	0.0100173				1757	0.0100173				1757	0.0100173					1757	0				1757	0				1757	0					1757	0	0					1757	0	0					1757	0	0
1758	0.010021				1758	0.010021				1758	0.010021					1758	0				1758	0				1758	0					1758	0	0					1758	0	0					1758	0	0
1759	0.0100247				1759	0.0100247				1759	0.0100247					1759	0				1759	0				1759	0					1759	0	0					1759	0	0					1759	0	0
1760	0.0100247				1760	0.0100247				1760	0.0100247					1760	0				1760	0				1760	0					1760	0	0					1760	0	0					1760	0	0
1761	0.0109817				1761	0.0109817				1761	0.0109817					1761	0				1761	0				1761	0					1761	0	0					1761	0	0					1761	0	0
1762	0.0109853				1762	0.0109853				1762	0.0109853					1762	0				1762	0				1762	0					1762	0	0					1762	0	0					1762	0	0
1763	0.010989				1763	0.010989				1763	0.010989					1763	0				1763	0				1763	0					1763	0	0					1763	0	0					1763	0	0
1764	0.0109927				1764	0.0109927				1764	0.0109927					1764	0				1764	0				1764	0					1764	0	0					1764	0	0					1764	0	0
1765	0.0109963				1765	0.0109963				1765	0.0109963					1765	0				1765	0				1765	0					1765	0	0					1765	0	0					1765	0	0
1766	0.0122687				1766	0.0122687				1766	0.0122687					1766	0				1766	0				1766	0					1766	0	0					1766	0	0					1766	0	0
1767	0.0122723				1767	0.0122723				1767	0.0122723					1767	0				1767	0				1767	0					1767	0	0					1767	0	0					1767	0	0
1768	0.012276				1768	0.012276				1768	0.012276					1768	0				1768	0				1768	0					1768	0	0					1768	0	0					1768	0	0
1769	0.0122797				1769	0.0122797				1769	0.0122797					1769	0				1769	0				1769	0					1769	0	0					1769	0	0					1769	0	0
1770	0.0122833	0.0122833	5.5275e-06		1770	0.0122833	0.0122833	5.5275e-06		1770	0.0122833	0.0122833	5.5275e-06			1770	0	0	0		1770	0	0	0		1770	0	0	0			1770	0	0	0	0	0		1770	0	0	0	0	0		1770	0	0	0
1771	0.0136217	0.025905	1.16573e-05		1771	0.0136217	0.025905	1.16573e-05		1771	0.0136217	0.025905	1.16573e-05			1771	0	0	0		1771	0	0	0		1771	0	0	0			1771	0	0	0	0	0		1771	0	0	0	0	0		1771	0	0	0
1772	0.0136253	0.0395303	1.77887e-05		1772	0.0136253	0.0395303	1.77887e-05		1772	0.0136253	0.0395303	1.77887e-05			1772	0	0	0		1772	0	0	0		1772	0	0	0			1772	0	0	0	0	0		1772	0	0	0	0	0		1772	0	0	0
1773	0.013629	0.0531593	2.39217e-05		1773	0.013629	0.0531593	2.39217e-05		1773	0.013629	0.0531593	2.39217e-05			1773	0	0	0		1773	0	0	0		1773	0	0	0			1773	0	0	0	0	0		1773	0	0	0	0	0		1773	0	0	0
1774	0.0136327	0.066792	3.00564e-05		1774	0.0136327	0.066792	3.00564e-05		1774	0.0136327	0.066792	3.00564e-05			1774	0	0	0		1774	0	0	0		1774	0	0	0			1774	0	0	0	0	0		1774	0	0	0	0	0		1774	0	0	0
1775	0.0136363	0.0804283	3.61928e-05		1775	0.0136363	0.0804283	3.61928e-05		1775	0.0136363	0.0804283	3.61928e-05			1775	0	0	0		1775	0	0	0		1775	0	0	0			1775	0	0	0	0	0		1775	0	0	0	0	0		1775	0	0	0
1776	0.015048	0.0954763	4.29644e-05		1776	0.015048	0.0954763	4.29644e-05		1776	0.015048	0.0954763	4.29644e-05			1776	0	0	0		1776	0	0	0		1776	0	0	0			1776	0	0	0	0	0		1776	0	0	0	0	0		1776	0	0	0
1777	0.0150517	0.110528	4.97376e-05		1777	0.0150517	0.110528	4.97376e-05		1777	0.0150517	0.110528	4.97376e-05			1777	0	0	0		1777	0	0	0		1777	0	0	0			1777	0	0	0	0	0		1777	0	0	0	0	0		1777	0	0	0
1778	0.0150553	0.125583	5.65125e-05		1778	0.0150553	0.125583	5.65125e-05		1778	0.0150553	0.125583	5.65125e-05			1778	0	0	0		1778	0	0	0		1778	0	0	0			1778	0	0	0	0	0		1778	0	0	0	0	0		1778	0	0	0
1779	0.015059	0.140642	6.32891e-05		1779	0.015059	0.140642	6.32891e-05		1779	0.015059	0.140642	6.32891e-05			1779	0	0	0		1779	0	0	0		1779	0	0	0			1779	0	0	0	0	0		1779	0	0	0	0	0		1779	0	0	0
1780	0.0150663	0.155709	7.00689e-05		1780	0.0150663	0.155709	7.00689e-05		1780	0.0150663	0.155709	7.00689e-05			1780	0	0	0		1780	0	0	0		1780	0	0	0			1780	0	0	0	0	0		1780	0	0	0	0	0		1780	0	0	0
1781	0.0168557	0.172564	7.7654e-05		1781	0.0168557	0.172564	7.7654e-05		1781	0.0168557	0.172564	7.7654e-05			1781	0	0	0		1781	0	0	0		1781	0	0	0			1781	0	0	0	0	0		1781	0	0	0	0	0		1781	0	0	0
1782	0.0168593	0.189424	8.52407e-05		1782	0.0168593	0.189424	8.52407e-05		1782	0.0168593	0.189424	8.52407e-05			1782	0	0	0		1782	0	0	0		1782	0	0	0			1782	0	0	0	0	0		1782	0	0	0	0	0		1782	0	0	0
1783	0.0168667	0.20629	9.28307e-05		1783	0.0168667	0.20629	9.28307e-05		1783	0.0168667	0.20629	9.28307e-05			1783	0	0	0		1783	0	0	0		1783	0	0	0			1783	0	0	0	0	0		1783	0	0	0	0	0		1783	0	0	0
1784	0.0168703	0.223161	0.000100422		1784	0.0168703	0.223161	0.000100422		1784	0.0168703	0.223161	0.000100422			1784	0	0	0		1784	0	0	0		1784	0	0	0			1784	0	0	0	0	0		1784	0	0	0	0	0		1784	0	0	0
1785	0.0168813	0.240042	0.000108019		1785	0.0168813	0.240042	0.000108019		1785	0.0168813	0.240042	0.000108019			1785	0	0	0		1785	0	0	0		1785	0	0	0			1785	0	0	0	0	0		1785	0	0	0	0	0		1785	0	0	0
1786	0.0191657	0.259208	0.000116643		1786	0.0191657	0.259208	0.000116643		1786	0.0191657	0.259208	0.000116643			1786	0	0	0		1786	0	0	0		1786	0	0	0			1786	0	0	0	0	0		1786	0	0	0	0	0		1786	0	0	0
1787	0.019173	0.278381	0.000125271		1787	0.019173	0.278381	0.000125271		1787	0.019173	0.278381	0.000125271			1787	0	0	0		1787	0	0	0		1787	0	0	0			1787	0	0	0	0	0		1787	0	0	0	0	0		1787	0	0	0
1788	0.0191767	0.297557	0.000133901		1788	0.0191767	0.297557	0.000133901		1788	0.0191767	0.297557	0.000133901			1788	0	0	0		1788	0	0	0		1788	0	0	0			1788	0	0	0	0	0		1788	0	0	0	0	0		1788	0	0	0
1789	0.019184	0.316741	0.000142534		1789	0.019184	0.316741	0.000142534		1789	0.019184	0.316741	0.000142534			1789	0	0	0		1789	0	0	0		1789	0	0	0			1789	0	0	0	0	0		1789	0	0	0	0	0		1789	0	0	0
1790	0.0191913	0.335933	0.00015117		1790	0.0191913	0.335933	0.00015117		1790	0.0191913	0.335933	0.00015117			1790	0	0	0		1790	0	0	0		1790	0	0	0			1790	0	0	0	0	0		1790	0	0	0	0	0		1790	0	0	0
1791	0.0214353	0.357368	0.000160816		1791	0.0214353	0.357368	0.000160816		1791	0.0214353	0.357368	0.000160816			1791	0	0	0		1791	0	0	0		1791	0	0	0			1791	0	0	0	0	0		1791	0	0	0	0	0		1791	0	0	0
1792	0.021912	0.37928	0.000170676		1792	0.021912	0.37928	0.000170676		1792	0.021912	0.37928	0.000170676			1792	0	0	0		1792	0	0	0		1792	0	0	0			1792	0	0	0	0	0		1792	0	0	0	0	0		1792	0	0	0
1793	0.0219303	0.40121	0.000180545		1793	0.0219303	0.40121	0.000180545		1793	0.0219303	0.40121	0.000180545			1793	0	0	0		1793	0	0	0		1793	0	0	0			1793	0	0	0	0	0		1793	0	0	0	0	0		1793	0	0	0
1794	0.0218973	0.423108	0.000190398		1794	0.0218973	0.423108	0.000190398		1794	0.0218973	0.423108	0.000190398			1794	0	0	0		1794	0	0	0		1794	0	0	0			1794	0	0	0	0	0		1794	0	0	0	0	0		1794	0	0	0
1795	0.0219083	0.445016	0.000200257		1795	0.0219083	0.445016	0.000200257		1795	0.0219083	0.445016	0.000200257			1795	0	0	0		1795	0	0	0		1795	0	0	0			1795	0	0	0	0	0		1795	0	0	0	0	0		1795	0	0	0
1796	0.022968	0.467984	0.000210593		1796	0.022968	0.467984	0.000210593		1796	0.022968	0.467984	0.000210593			1796	0	0	0		1796	0	0	0		1796	0	0	0			1796	0	0	0	0	0		1796	0	0	0	0	0		1796	0	0	0
1797	0.024112	0.492096	0.000221443		1797	0.024112	0.492096	0.000221443		1797	0.024112	0.492096	0.000221443			1797	0	0	0		1797	0	0	0		1797	0	0	0			1797	0	0	0	0	0		1797	0	0	0	0	0		1797	0	0	0
1798	0.025113	0.517209	0.000232744		1798	0.025113	0.517209	0.000232744		1798	0.025113	0.517209	0.000232744			1798	0	0	0		1798	0	0	0		1798	0	0	0			1798	0	0	0	0	0		1798	0	0	0	0	0		1798	0	0	0
1799	0.0264477	0.543657	0.000244645		1799	0.0264477	0.543657	0.000244645		1799	0.0264477	0.543657	0.000244645			1799	0	0	0		1799	0	0	0		1799	0	0	0			1799	0	0	0	0	0		1799	0	0	0	0	0		1799	0	0	0
1800	0.0281123	0.571769	0.000257296		1800	0.0281123	0.571769	0.000257296		1800	0.0281123	0.571769	0.000257296			1800	0	0	0		1800	0	0	0		1800	0	0	0			1800	0	0	0	0	0		1800	0	0	0	0	0		1800	0	0	0
1801	0.0279803	0.599749	0.000269887		1801	0.0279803	0.599749	0.000269887		1801	0.0279803	0.599749	0.000269887			1801	0	0	0		1801	0	0	0		1801	0	0	0			1801	0	0	0	0	0		1801	0	0	0	0	0		1801	0	0	0
1802	0.0368097	0.636559	0.000286452		1802	0.0368097	0.636559	0.000286452		1802	0.0368097	0.636559	0.000286452			1802	0	0	0		1802	0	0	0		1802	0	0	0			1802	0	0	0	0	0		1802	0	0	0	0	0		1802	0	0	0
1803	0.0315113	0.66807	0.000300632		1803	0.0315113	0.66807	0.000300632		1803	0.0315113	0.66807	0.000300632			1803	0	0	0		1803	0	0	0		1803	0	0	0			1803	0	0	0	0	0		1803	0	0	0	0	0		1803	0	0	0
1804	0.0343347	0.702405	0.000316082		1804	0.0343347	0.702405	0.000316082		1804	0.0343347	0.702405	0.000316082			1804	0	0	0		1804	0	0	0		1804	0	0	0			1804	0	0	0	0	0		1804	0	0	0	0	0		1804	0	0	0
1805	0.0334437	0.735849	0.000331132		1805	0.0334437	0.735849	0.000331132		1805	0.0334437	0.735849	0.000331132			1805	0	0	0		1805	0	0	0		1805	0	0	0			1805	0	0	0	0	0		1805	0	0	0	0	0		1805	0	0	0
1806	0.0350717	0.77092	0.000346914		1806	0.0350717	0.77092	0.000346914		1806	0.0350717	0.77092	0.000346914			1806	0	0	0		1806	0	0	0		1806	0	0	0			1806	0	0	0	0	0		1806	0	0	0	0	0		1806	0	0	0
1807	0.0369013	0.807822	0.00036352		1807	0.0369013	0.807822	0.00036352		1807	0.0369013	0.807822	0.00036352			1807	0	0	0		1807	0	0	0		1807	0	0	0			1807	0	0	0	0	0		1807	0	0	0	0	0		1807	0	0	0
1808	0.03509	0.842912	0.00037931		1808	0.03509	0.842912	0.00037931		1808	0.03509	0.842912	0.00037931			1808	0	0	0		1808	0	0	0		1808	0	0	0			1808	0	0	0	0	0		1808	0	0	0	0	0		1808	0	0	0
1809	0.0351157	0.878027	0.000395112		1809	0.0351157	0.878027	0.000395112		1809	0.0351157	0.878027	0.000395112			1809	0	0	0		1809	0	0	0		1809	0	0	0			1809	0	0	0	0	0		1809	0	0	0	0	0		1809	0	0	0
1810	0.0374073	0.915435	0.000411946		1810	0.0374073	0.915435	0.000411946		1810	0.0374073	0.915435	0.000411946			1810	0	0	0		1810	0	0	0		1810	0	0	0			1810	0	0	0	0	0		1810	0	0	0	0	0		1810	0	0	0
1811	0.039611	0.955046	0.000429771		1811	0.039611	0.955046	0.000429771		1811	0.039611	0.955046	0.000429771			1811	0	0	0		1811	0	0	0		1811	0	0	0			1811	0	0	0	0	0		1811	0	0	0	0	0		1811	0	0	0
1812	0.0410373	0.996083	0.000448237		1812	0.0410373	0.996083	0.000448237		1812	0.0410373	0.996083	0.000448237			1812	0	0	0		1812	0	0	0		1812	0	0	0			1812	0	0	0	0	0		1812	0	0	0	0	0		1812	0	0	0
1813	0.04125	1.03733	0.0004668		1813	0.04125	1.03733	0.0004668		1813	0.04125	1.03733	0.0004668			1813	0	0	0		1813	0	0	0		1813	0	0	0			1813	0	0	0	0	0		1813	0	0	0	0	0		1813	0	0	0
1814	0.0421593	1.07949	0.000485772		1814	0.0421593	1.07949	0.000485772		1814	0.0421593	1.07949	0.000485772			1814	0	0	0		1814	0	0	0		1814	0	0	0			1814	0	0	0	0	0		1814	0	0	0	0	0		1814	0	0	0
1815	0.0435197	1.12301	0.000505355		1815	0.0435197	1.12301	0.000505355		1815	0.0435197	1.12301	0.000505355			1815	0	0	0		1815	0	0	0		1815	0	0	0			1815	0	0	0	0	0		1815	0	0	0	0	0		1815	0	0	0
1816	0.0476997	1.17071	0.00052682		1816	0.0476997	1.17071	0.00052682		1816	0.0476997	1.17071	0.00052682			1816	0	0	0		1816	0	0	0		1816	0	0	0			1816	0	0	0	0	0		1816	0	0	0	0	0		1816	0	0	0
1817	0.049467	1.22018	0.00054908		1817	0.049467	1.22018	0.00054908		1817	0.049467	1.22018	0.00054908			1817	0	0	0		1817	0	0	0		1817	0	0	0			1817	0	0	0	0	0		1817	0	0	0	0	0		1817	0	0	0
1818	0.0496797	1.26986	0.000571436		1818	0.0496797	1.26986	0.000571436		1818	0.0496797	1.26986	0.000571436			1818	0	0	0		1818	0	0	0		1818	0	0	0			1818	0	0	0	0	0		1818	0	0	0	0	0		1818	0	0	0
1819	0.049984	1.31984	0.000593929		1819	0.049984	1.31984	0.000593929		1819	0.049984	1.31984	0.000593929			1819	0	0	0		1819	0	0	0		1819	0	0	0			1819	0	0	0	0	0		1819	0	0	0	0	0		1819	0	0	0
1820	0.0507247	1.37057	0.000616755		1820	0.0507247	1.37057	0.000616755		1820	0.0507247	1.37057	0.000616755			1820	0	0	0		1820	0	0	0		1820	0	0	0			1820	0	0	0	0	0		1820	0	0	0	0	0		1820	0	0	0
1821	0.0514727	1.42204	0.000639918		1821	0.0514727	1.42204	0.000639918		1821	0.0514727	1.42204	0.000639918			1821	0	0	0		1821	0	0	0		1821	0	0	0			1821	0	0	0	0	0		1821	0	0	0	0	0		1821	0	0	0
1822	0.053504	1.47554	0.000663995		1822	0.053504	1.47554	0.000663995		1822	0.053504	1.47554	0.000663995			1822	0	0	0		1822	0	0	0		1822	0	0	0			1822	0	0	0	0	0		1822	0	0	0	0	0		1822	0	0	0
1823	0.0565913	1.53214	0.000689461		1823	0.0565913	1.53214	0.000689461		1823	0.0565913	1.53214	0.000689461			1823	0	0	0		1823	0	0	0		1823	0	0	0			1823	0	0	0	0	0		1823	0	0	0	0	0		1823	0	0	0
1824	0.0585677	1.5907	0.000715816		1824	0.0585677	1.5907	0.000715816		1824	0.0585677	1.5907	0.000715816			1824	0	0	0		1824	0	0	0		1824	0	0	0			1824	0	0	0	0	0		1824	0	0	0	0	0		1824	0	0	0
1825	0.0608007	1.6515	0.000743176		1825	0.0608007	1.6515	0.000743176		1825	0.0608007	1.6515	0.000743176			1825	0	0	0		1825	0	0	0		1825	0	0	0			1825	0	0	0	0	0		1825	0	0	0	0	0		1825	0	0	0
1826	0.0614643	1.71297	0.000770835		1826	0.0614643	1.71297	0.000770835		1826	0.0614643	1.71297	0.000770835			1826	0	0	0		1826	0	0	0		1826	0	0	0			1826	0	0	0	0	0		1826	0	0	0	0	0		1826	0	0	0
1827	0.0659633	1.77893	0.000800519		1827	0.0659633	1.77893	0.000800519		1827	0.0659633	1.77893	0.000800519			1827	0	0	0		1827	0	0	0		1827	0	0	0			1827	0	0	0	0	0		1827	0	0	0	0	0		1827	0	0	0
1828	0.0666857	1.84562	0.000830528		1828	0.0666857	1.84562	0.000830528		1828	0.0666857	1.84562	0.000830528			1828	0	0	0		1828	0	0	0		1828	0	0	0			1828	0	0	0	0	0		1828	0	0	0	0	0		1828	0	0	0
1829	0.0664437	1.91206	0.000860427		1829	0.0664437	1.91206	0.000860427		1829	0.0664437	1.91206	0.000860427			1829	0	0	0		1829	0	0	0		1829	0	0	0			1829	0	0	0	0	0		1829	0	0	0	0	0		1829	0	0	0
1830	0.089188	2.00125	0.000900562		1830	0.089188	2.00125	0.000900562		1830	0.089188	2.00125	0.000900562			1830	0	0	0		1830	0	0	0		1830	0	0	0			1830	0	0	0	0	0		1830	0	0	0	0	0		1830	0	0	0
1831	0.08459	2.08584	0.000938627		1831	0.08459	2.08584	0.000938627		1831	0.08459	2.08584	0.000938627			1831	0	0	0		1831	0	0	0		1831	0	0	0			1831	0	0	0	0	0		1831	0	0	0	0	0		1831	0	0	0
1832	0.085173	2.17101	0.000976955		1832	0.085173	2.17101	0.000976955		1832	0.085173	2.17101	0.000976955			1832	0	0	0		1832	0	0	0		1832	0	0	0			1832	0	0	0	0	0		1832	0	0	0	0	0		1832	0	0	0
1833	0.0868707	2.25788	0.00101605		1833	0.0868707	2.25788	0.00101605		1833	0.0868707	2.25788	0.00101605			1833	0	0	0		1833	0	0	0		1833	0	0	0			1833	0	0	0	0	0		1833	0	0	0	0	0		1833	0	0	0
1834	0.08855	2.34643	0.00105589		1834	0.08855	2.34643	0.00105589		1834	0.08855	2.34643	0.00105589			1834	0	0	0		1834	0	0	0		1834	0	0	0			1834	0	0	0	0	0		1834	0	0	0	0	0		1834	0	0	0
1835	0.0905117	2.43694	0.00109662		1835	0.0905117	2.43694	0.00109662		1835	0.0905117	2.43694	0.00109662			1835	0	0	0		1835	0	0	0		1835	0	0	0			1835	0	0	0	0	0		1835	0	0	0	0	0		1835	0	0	0
1836	0.104852	2.5418	0.00114381		1836	0.104852	2.5418	0.00114381		1836	0.104852	2.5418	0.00114381			1836	0	0	0		1836	0	0	0		1836	0	0	0			1836	0	0	0	0	0		1836	0	0	0	0	0		1836	0	0	0
1837	0.104768	2.64656	0.00119095		1837	0.104768	2.64656	0.00119095		1837	0.104768	2.64656	0.00119095			1837	0	0	0		1837	0	0	0		1837	0	0	0			1837	0	0	0	0	0		1837	0	0	0	0	0		1837	0	0	0
1838	0.108123	2.75469	0.00123961		1838	0.108123	2.75469	0.00123961		1838	0.108123	2.75469	0.00123961			1838	0	0	0		1838	0	0	0		1838	0	0	0			1838	0	0	0	0	0		1838	0	0	0	0	0		1838	0	0	0
1839	0.111694	2.86638	0.00128987		1839	0.111694	2.86638	0.00128987		1839	0.111694	2.86638	0.00128987			1839	0	0	0		1839	0	0	0		1839	0	0	0			1839	0	0	0	0	0		1839	0	0	0	0	0		1839	0	0	0
1840	0.119016	2.9854	0.00134343		1840	0.119016	2.9854	0.00134343		1840	0.119016	2.9854	0.00134343			1840	0	0	0		1840	0	0	0		1840	0	0	0			1840	0	0	0	0	0		1840	0	0	0	0	0		1840	0	0	0
1841	0.122709	3.1081	0.00139865		1841	0.122709	3.1081	0.00139865		1841	0.122709	3.1081	0.00139865			1841	0	0	0		1841	0	0	0		1841	0	0	0			1841	0	0	0	0	0		1841	0	0	0	0	0		1841	0	0	0
1842	0.129598	3.2377	0.00145697		1842	0.129598	3.2377	0.00145697		1842	0.129598	3.2377	0.00145697			1842	0	0	0		1842	0	0	0		1842	0	0	0			1842	0	0	0	0	0		1842	0	0	0	0	0		1842	0	0	0
1843	0.13295	3.37065	0.00151679		1843	0.13295	3.37065	0.00151679		1843	0.13295	3.37065	0.00151679			1843	0	0	0		1843	0	0	0		1843	0	0	0			1843	0	0	0	0	0		1843	0	0	0	0	0		1843	0	0	0
1844	0.141526	3.51218	0.00158048		1844	0.141526	3.51218	0.00158048		1844	0.141526	3.51218	0.00158048			1844	0	0	0		1844	0	0	0		1844	0	0	0			1844	0	0	0	0	0		1844	0	0	0	0	0		1844	0	0	0
1845	0.155324	3.6675	0.00165038		1845	0.155324	3.6675	0.00165038		1845	0.155324	3.6675	0.00165038			1845	0	0	0		1845	0	0	0		1845	0	0	0			1845	0	0	0	0	0		1845	0	0	0	0	0		1845	0	0	0
1846	0.157909	3.82541	0.00172144		1846	0.157909	3.82541	0.00172144		1846	0.157909	3.82541	0.00172144			1846	0	0	0		1846	0	0	0		1846	0	0	0			1846	0	0	0	0	0		1846	0	0	0	0	0		1846	0	0	0
1847	0.172528	3.99794	0.00179907		1847	0.172528	3.99794	0.00179907		1847	0.172528	3.99794	0.00179907			1847	0	0	0		1847	0	0	0		1847	0	0	0			1847	0	0	0	0	0		1847	0	0	0	0	0		1847	0	0	0
1848	0.173943	4.17188	0.00187735		1848	0.173943	4.17188	0.00187735		1848	0.173943	4.17188	0.00187735			1848	0	0	0		1848	0	0	0		1848	0	0	0			1848	0	0	0	0	0		1848	0	0	0	0	0		1848	0	0	0
1849	0.183645	4.35553	0.00195999		1849	0.183645	4.35553	0.00195999		1849	0.183645	4.35553	0.00195999			1849	0	0	0		1849	0	0	0		1849	0	0	0			1849	0	0	0	0	0		1849	0	0	0	0	0		1849	0	0	0
1850	0.197039	4.55257	0.00204865		1850	0.197039	4.55257	0.00204865		1850	0.197039	4.55257	0.00204865			1850	2.53938	2.53938	0.00114272		1850	2.53938	2.53938	0.00114272		1850	2.53938	2.53938	0.00114272			1850	0	0	0	0	0		1850	0	0	0	0	0		1850	0	0	0
1851	0.19895	4.75152	0.00213818		1851	0.19895	4.75152	0.00213818		1851	0.19895	4.75152	0.00213818			1851	2.61684	5.15623	0.0023203		1851	2.61684	5.15623	0.0023203		1851	2.61684	5.15623	0.0023203			1851	0	0	0	0	0		1851	0	0	0	0	0		1851	0	0	0
1852	0.207702	4.95922	0.00223165		1852	0.207702	4.95922	0.00223165		1852	0.207702	4.95922	0.00223165			1852	2.65621	7.81243	0.0035156		1852	2.65621	7.81243	0.0035156		1852	2.65621	7.81243	0.0035156			1852	0	0	0	0	0		1852	0	0	0	0	0		1852	0	0	0
1853	0.217367	5.17659	0.00232946		1853	0.217367	5.17659	0.00232946		1853	0.217367	5.17659	0.00232946			1853	2.70506	10.5175	0.00473287		1853	2.70506	10.5175	0.00473287		1853	2.70506	10.5175	0.00473287			1853	0	0	0	0	0		1853	0	0	0	0	0		1853	0	0	0
1854	0.255325	5.43191	0.00244436		1854	0.255325	5.43191	0.00244436		1854	0.255325	5.43191	0.00244436			1854	2.73232	13.2498	0.00596242		1854	2.73232	13.2498	0.00596242		1854	2.73232	13.2498	0.00596242			1854	0	0	0	0	0		1854	0	0	0	0	0		1854	0	0	0
1855	0.260355	5.69227	0.00256152		1855	0.260355	5.69227	0.00256152		1855	0.260355	5.69227	0.00256152			1855	2.74909	15.9989	0.00719951		1855	2.74909	15.9989	0.00719951		1855	2.74909	15.9989	0.00719951			1855	0	0	0	0	0		1855	0	0	0	0	0		1855	0	0	0
1856	0.277493	5.96976	0.00268639		1856	0.277493	5.96976	0.00268639		1856	0.277493	5.96976	0.00268639			1856	2.77705	18.776	0.00844918		1856	2.77705	18.776	0.00844918		1856	2.77705	18.776	0.00844918			1856	0	0	0	0	0		1856	0	0	0	0	0		1856	0	0	0
1857	0.280093	6.24985	0.00281243		1857	0.280093	6.24985	0.00281243		1857	0.280093	6.24985	0.00281243			1857	2.80373	21.5797	0.00971086		1857	2.80373	21.5797	0.00971086		1857	2.80373	21.5797	0.00971086			1857	0	0	0	0	0		1857	0	0	0	0	0		1857	0	0	0
1858	0.284379	6.53423	0.0029404		1858	0.284379	6.53423	0.0029404		1858	0.284379	6.53423	0.0029404			1858	2.83071	24.4104	0.0109847		1858	2.83071	24.4104	0.0109847		1858	2.83071	24.4104	0.0109847			1858	0	0	0	0	0		1858	0	0	0	0	0		1858	0	0	0
1859	0.301532	6.83576	0.00307609		1859	0.301532	6.83576	0.00307609		1859	0.301532	6.83576	0.00307609			1859	2.85437	27.2648	0.0122691		1859	2.85437	27.2648	0.0122691		1859	2.85437	27.2648	0.0122691			1859	0	0	0	0	0		1859	0	0	0	0	0		1859	0	0	0
1860	0.330883	7.16665	0.00322499		1860	0.330883	7.16665	0.00322499		1860	0.330883	7.16665	0.00322499			1860	2.72601	29.9908	0.0134959		1860	2.72601	29.9908	0.0134959		1860	2.72601	29.9908	0.0134959			1860	22.3	0.60656	2.74772	2.74772	0.00123647		1860	22.3	0.60656	2.74772	2.74772	0.00123647		1860	22.3	0.60656	2.74772
1861	0.347988	7.51463	0.00338159		1861	0.347988	7.51463	0.00338159		1861	0.347988	7.51463	0.00338159			1861	2.61059	32.6014	0.0146706		1861	2.61059	32.6014	0.0146706		1861	2.61059	32.6014	0.0146706			1861	22.5	0.612	2.77236	5.52008	0.00248403		1861	22.5	0.612	2.77236	5.52008	0.00248403		1861	22.5	0.612	2.77236
1862	0.354315	7.86895	0.00354103		1862	0.354315	7.86895	0.00354103		1862	0.354315	7.86895	0.00354103			1862	2.60291	35.2043	0.0158419		1862	2.60291	35.2043	0.0158419		1862	2.60291	35.2043	0.0158419			1862	22.6	0.61472	2.78468	8.30476	0.00373714		1862	22.6	0.61472	2.78468	8.30476	0.00373714		1862	22.6	0.61472	2.78468
1863	0.378135	8.24708	0.00371119		1863	0.378135	8.24708	0.00371119		1863	0.378135	8.24708	0.00371119			1863	2.60067	37.805	0.0170122		1863	2.60067	37.805	0.0170122		1863	2.60067	37.805	0.0170122			1863	22.7	0.61744	2.797	11.1018	0.00499579		1863	22.7	0.61744	2.797	11.1018	0.00499579		1863	22.7	0.61744	2.797
1864	0.407387	8.65447	0.00389451		1864	0.407387	8.65447	0.00389451		1864	0.407387	8.65447	0.00389451			1864	2.56855	40.3735	0.0181681		1864	2.56855	40.3735	0.0181681		1864	2.56855	40.3735	0.0181681			1864	22.9	0.62288	2.82165	13.9234	0.00626553		1864	22.9	0.62288	2.82165	13.9234	0.00626553		1864	22.9	0.62288	2.82165
1865	0.432622	9.08709	0.00408919		1865	0.432622	9.08709	0.00408919		1865	0.432622	9.08709	0.00408919			1865	2.53181	42.9053	0.0193074		1865	2.53181	42.9053	0.0193074		1865	2.53181	42.9053	0.0193074			1865	23	0.6256	2.83397	16.7574	0.00754082		1865	23	0.6256	2.83397	16.7574	0.00754082		1865	23	0.6256	2.83397
1866	0.446295	9.53339	0.00429002		1866	0.446295	9.53339	0.00429002		1866	0.446295	9.53339	0.00429002			1866	2.52091	45.4262	0.0204418		1866	2.52091	45.4262	0.0204418		1866	2.52091	45.4262	0.0204418			1866	23.2	0.63104	2.85861	19.616	0.00882719		1866	23.2	0.63104	2.85861	19.616	0.00882719		1866	23.2	0.63104	2.85861
1867	0.478163	10.0116	0.0045052		1867	0.478163	10.0116	0.0045052		1867	0.478163	10.0116	0.0045052			1867	2.52858	47.9548	0.0215797		1867	2.52858	47.9548	0.0215797		1867	2.52858	47.9548	0.0215797			1867	23.3	0.63376	2.87093	22.4869	0.0101191		1867	23.3	0.63376	2.87093	22.4869	0.0101191		1867	23.3	0.63376	2.87093
1868	0.49111	10.5027	0.0047262		1868	0.49111	10.5027	0.0047262		1868	0.49111	10.5027	0.0047262			1868	2.51643	50.4712	0.0227121		1868	2.51643	50.4712	0.0227121		1868	2.51643	50.4712	0.0227121			1868	23.5	0.6392	2.89558	25.3825	0.0114221		1868	23.5	0.6392	2.89558	25.3825	0.0114221		1868	23.5	0.6392	2.89558
1869	0.52151	11.0242	0.00496088		1869	0.52151	11.0242	0.00496088		1869	0.52151	11.0242	0.00496088			1869	2.50047	52.9717	0.0238373		1869	2.50047	52.9717	0.0238373		1869	2.50047	52.9717	0.0238373			1869	23.6	0.64192	2.9079	28.2904	0.0127307		1869	23.6	0.64192	2.9079	28.2904	0.0127307		1869	23.6	0.64192	2.9079
1870	0.532924	11.5571	0.00520069		1870	0.532924	11.5571	0.00520069		1870	0.532924	11.5571	0.00520069			1870	2.69326	55.665	0.0250492		1870	2.69326	55.665	0.0250492		1870	2.69326	55.665	0.0250492			1870	23.8	0.64736	2.93254	31.2229	0.0140503		1870	23.8	0.64736	2.93254	31.2229	0.0140503		1870	23.8	0.64736	2.93254
1871	0.566555	12.1237	0.00545564		1871	0.566555	12.1237	0.00545564		1871	0.566555	12.1237	0.00545564			1871	2.80194	58.4669	0.0263101		1871	2.80194	58.4669	0.0263101		1871	2.80194	58.4669	0.0263101			1871	23.9	0.65008	2.94486	34.1678	0.0153755		1871	23.9	0.65008	2.94486	34.1678	0.0153755		1871	23.9	0.65008	2.94486
1872	0.626828	12.7505	0.00573771		1872	0.626828	12.7505	0.00573771		1872	0.626828	12.7505	0.00573771			1872	2.85179	61.3187	0.0275934		1872	2.85179	61.3187	0.0275934		1872	2.85179	61.3187	0.0275934			1872	24.1	0.65552	2.96951	37.1373	0.0167118		1872	24.1	0.65552	2.96951	37.1373	0.0167118		1872	24.1	0.65552	2.96951
1873	0.665903	13.4164	0.00603737		1873	0.665903	13.4164	0.00603737		1873	0.665903	13.4164	0.00603737			1873	2.92464	64.2433	0.0289095		1873	2.92464	64.2433	0.0289095		1873	2.92464	64.2433	0.0289095			1873	24.2	0.65824	2.98183	40.1191	0.0180536		1873	24.2	0.65824	2.98183	40.1191	0.0180536		1873	24.2	0.65824	2.98183
1874	0.623451	14.0398	0.00631792		1874	0.623451	14.0398	0.00631792		1874	0.623451	14.0398	0.00631792			1874	2.97482	67.2182	0.0302482		1874	2.97482	67.2182	0.0302482		1874	2.97482	67.2182	0.0302482			1874	24.3	0.66096	2.99415	43.1133	0.019401		1874	24.3	0.66096	2.99415	43.1133	0.019401		1874	24.3	0.66096	2.99415
1875	0.676291	14.7161	0.00662226		1875	0.676291	14.7161	0.00662226		1875	0.676291	14.7161	0.00662226			1875	3.01392	70.2321	0.0316044		1875	3.01392	70.2321	0.0316044		1875	3.01392	70.2321	0.0316044			1875	24.5	0.6664	3.01879	46.1321	0.0207594		1875	24.5	0.6664	3.01879	46.1321	0.0207594		1875	24.5	0.6664	3.01879
1876	0.686052	15.4022	0.00693098		1876	0.686052	15.4022	0.00693098		1876	0.686052	15.4022	0.00693098			1876	3.0452	73.2773	0.0329748		1876	3.0452	73.2773	0.0329748		1876	3.0452	73.2773	0.0329748			1876	24.6	0.66912	3.03111	49.1632	0.0221234		1876	24.6	0.66912	3.03111	49.1632	0.0221234		1876	24.6	0.66912	3.03111
1877	0.699607	16.1018	0.0072458		1877	0.699607	16.1018	0.0072458		1877	0.699607	16.1018	0.0072458			1877	3.09094	76.3682	0.0343657		1877	3.09094	76.3682	0.0343657		1877	3.09094	76.3682	0.0343657			1877	24.8	0.67456	3.05576	52.2189	0.0234985		1877	24.8	0.67456	3.05576	52.2189	0.0234985		1877	24.8	0.67456	3.05576
1878	0.704894	16.8067	0.007563		1878	0.704894	16.8067	0.007563		1878	0.704894	16.8067	0.007563			1878	3.13291	79.5011	0.0357755		1878	3.13291	79.5011	0.0357755		1878	3.13291	79.5011	0.0357755			1878	24.9	0.67728	3.06808	55.287	0.0248792		1878	24.9	0.67728	3.06808	55.287	0.0248792		1878	24.9	0.67728	3.06808
1879	0.755419	17.5621	0.00790294		1879	0.755419	17.5621	0.00790294		1879	0.755419	17.5621	0.00790294			1879	3.17908	82.6802	0.0372061		1879	3.17908	82.6802	0.0372061		1879	3.17908	82.6802	0.0372061			1879	25.1	0.68272	3.09272	58.3797	0.0262709		1879	25.1	0.68272	3.09272	58.3797	0.0262709		1879	25.1	0.68272	3.09272
1880	0.854329	18.4164	0.00828739		1880	0.854329	18.4164	0.00828739		1880	0.854329	18.4164	0.00828739			1880	3.22339	85.9036	0.0386566		1880	3.22339	85.9036	0.0386566		1880	3.22339	85.9036	0.0386566			1880	25.2	0.68544	0.527163	58.9069	0.0265081		1880	25.2	0.68544	0.527163	58.9069	0.0265081		1880	25.2	0.68544	0.527163
1881	0.88305	19.2995	0.00868476		1881	0.88305	19.2995	0.00868476		1881	0.88305	19.2995	0.00868476			1881	3.21652	89.1201	0.0401041		1881	3.21652	89.1201	0.0401041		1881	3.21652	89.1201	0.0401041			1881	25.4	0.69088	0.528686	59.4356	0.026746		1881	25.4	0.69088	0.528686	59.4356	0.026746		1881	25.4	0.69088	0.528686
1882	0.932603	20.2321	0.00910443		1882	0.932603	20.2321	0.00910443		1882	0.932603	20.2321	0.00910443			1882	3.28379	92.4039	0.0415818		1882	3.28379	92.4039	0.0415818		1882	3.28379	92.4039	0.0415818			1882	25.5	0.6936	0.529448	59.965	0.0269843		1882	25.5	0.6936	0.529448	59.965	0.0269843		1882	25.5	0.6936	0.529448
1883	0.991757	21.2238	0.00955072		1883	0.991757	21.2238	0.00955072		1883	0.991757	21.2238	0.00955072			1883	3.34182	95.7457	0.0430856		1883	3.34182	95.7457	0.0430856		1883	3.34182	95.7457	0.0430856			1883	25.6	0.69632	0.53021	60.4952	0.0272229		1883	25.6	0.69632	0.53021	60.4952	0.0272229		1883	25.6	0.69632	0.53021
1884	1.00291	22.2267	0.010002		1884	1.00291	22.2267	0.010002		1884	1.00291	22.2267	0.010002			1884	3.35682	99.1026	0.0445962		1884	3.35682	99.1026	0.0445962		1884	3.35682	99.1026	0.0445962			1884	25.8	0.70176	0.531733	61.027	0.0274621		1884	25.8	0.70176	0.531733	61.027	0.0274621		1884	25.8	0.70176	0.531733
1885	1.01041	23.2371	0.0104567		1885	1.01041	23.2371	0.0104567		1885	1.01041	23.2371	0.0104567			1885	3.36147	102.464	0.0461088		1885	3.36147	102.464	0.0461088		1885	3.36147	102.464	0.0461088			1885	25.9	0.70448	0.532494	61.5595	0.0277018		1885	25.9	0.70448	0.532494	61.5595	0.0277018		1885	25.9	0.70448	0.532494
1886	1.02623	24.2634	0.0109185		1886	1.02623	24.2634	0.0109185		1886	1.02623	24.2634	0.0109185			1886	3.38992	105.854	0.0476343		1886	3.38992	105.854	0.0476343		1886	3.38992	105.854	0.0476343			1886	26.1	0.70992	0.534018	62.0935	0.0279421		1886	26.1	0.70992	0.534018	62.0935	0.0279421		1886	26.1	0.70992	0.534018
1887	1.07755	25.3409	0.0114034		1887	1.07755	25.3409	0.0114034		1887	1.07755	25.3409	0.0114034			1887	3.43508	109.289	0.0491801		1887	3.43508	109.289	0.0491801		1887	3.43508	109.289	0.0491801			1887	26.2	0.71264	0.534779	62.6283	0.0281827		1887	26.2	0.71264	0.534779	62.6283	0.0281827		1887	26.2	0.71264	0.534779
1888	1.19314	26.5341	0.0119403		1888	1.19314	26.5341	0.0119403		1888	1.19314	26.5341	0.0119403			1888	3.44467	112.734	0.0507302		1888	3.44467	112.734	0.0507302		1888	3.44467	112.734	0.0507302			1888	26.4	0.71808	0.536302	63.1646	0.0284241		1888	26.4	0.71808	0.536302	63.1646	0.0284241		1888	26.4	0.71808	0.536302
1889	1.19267	27.7267	0.012477		1889	1.19267	27.7267	0.012477		1889	1.19267	27.7267	0.012477			1889	3.44549	116.179	0.0522806		1889	3.44549	116.179	0.0522806		1889	3.44549	116.179	0.0522806			1889	26.5	0.7208	0.537064	63.7016	0.0286657		1889	26.5	0.7208	0.537064	63.7016	0.0286657		1889	26.5	0.7208	0.537064
1890	1.29941	29.0261	0.0130618		1890	1.29941	29.0261	0.0130618		1890	1.29941	29.0261	0.0130618			1890	3.5816	119.761	0.0538924		1890	3.5816	119.761	0.0538924		1890	3.5816	119.761	0.0538924			1890	26.7	0.72624	0.538587	64.2402	0.0289081		1890	26.7	0.72624	0.538587	64.2402	0.0289081		1890	26.7	0.72624	0.538587
1891	1.35987	30.386	0.0136737		1891	1.35987	30.386	0.0136737		1891	1.35987	30.386	0.0136737			1891	3.68327	123.444	0.0555498		1891	3.68327	123.444	0.0555498		1891	3.68327	123.444	0.0555498			1891	27.1	0.73712	0.576314	64.8165	0.0291674		1891	27.1	0.73712	0.576314	64.8165	0.0291674		1891	27.1	0.73712	0.576314
1892	1.37109	31.7571	0.0142907		1892	1.37109	31.7571	0.0142907		1892	1.37109	31.7571	0.0142907			1892	3.72494	127.169	0.0572261		1892	3.72494	127.169	0.0572261		1892	3.72494	127.169	0.0572261			1892	27.5	0.748	0.60248	65.419	0.0294386		1892	27.5	0.748	0.60248	65.419	0.0294386		1892	27.5	0.748	0.60248
1893	1.35466	33.1118	0.0149003		1893	1.35466	33.1118	0.0149003		1893	1.35466	33.1118	0.0149003			1893	3.78369	130.953	0.0589287		1893	3.78369	130.953	0.0589287		1893	3.78369	130.953	0.0589287			1893	27.9	0.75888	0.640206	66.0592	0.0297267		1893	27.9	0.75888	0.640206	66.0592	0.0297267		1893	27.9	0.75888	0.640206
1894	1.40188	34.5136	0.0155311		1894	1.40188	34.5136	0.0155311		1894	1.40188	34.5136	0.0155311			1894	3.81841	134.771	0.060647		1894	3.81841	134.771	0.060647		1894	3.81841	134.771	0.060647			1894	28.3	0.76976	0.677933	66.7372	0.0300317		1894	28.3	0.76976	0.677933	66.7372	0.0300317		1894	28.3	0.76976	0.677933
1895	1.48636	36	0.0162		1895	1.48636	36	0.0162		1895	1.48636	36	0.0162			1895	3.8484	138.619	0.0623788		1895	3.8484	138.619	0.0623788		1895	3.8484	138.619	0.0623788			1895	28.7	0.78064	0.704099	67.4413	0.0303486		1895	28.7	0.78064	0.704099	67.4413	0.0303486		1895	28.7	0.78064	0.704099
1896	1.53483	37.5348	0.0168907		1896	1.53483	37.5348	0.0168907		1896	1.53483	37.5348	0.0168907			1896	3.88444	142.504	0.0641268		1896	3.88444	142.504	0.0641268		1896	3.88444	142.504	0.0641268			1896	29.1	0.79152	0.741826	68.1831	0.0306824		1896	29.1	0.79152	0.741826	68.1831	0.0306824		1896	29.1	0.79152	0.741826
1897	1.60748	39.1423	0.017614		1897	1.60748	39.1423	0.017614		1897	1.60748	39.1423	0.017614			1897	3.92491	146.429	0.065893		1897	3.92491	146.429	0.065893		1897	3.92491	146.429	0.065893			1897	29.5	0.8024	0.767992	68.9511	0.031028		1897	29.5	0.8024	0.767992	68.9511	0.031028		1897	29.5	0.8024	0.767992
1898	1.69551	40.8378	0.018377		1898	1.69551	40.8378	0.018377		1898	1.69551	40.8378	0.018377			1898	3.96434	150.393	0.0676769		1898	3.96434	150.393	0.0676769		1898	3.96434	150.393	0.0676769			1898	29.9	0.81328	0.805718	69.7568	0.0313906		1898	29.9	0.81328	0.805718	69.7568	0.0313906		1898	29.9	0.81328	0.805718
1899	1.85225	42.6901	0.0192105		1899	1.85225	42.6901	0.0192105		1899	1.85225	42.6901	0.0192105			1899	3.99854	154.392	0.0694763		1899	3.99854	154.392	0.0694763		1899	3.99854	154.392	0.0694763			1899	30.3	0.82416	0.831885	70.5887	0.0317649		1899	30.3	0.82416	0.831885	70.5887	0.0317649		1899	30.3	0.82416	0.831885
1900	1.95365	44.6437	0.0200897		1900	1.95365	44.6437	0.0200897		1900	1.95365	44.6437	0.0200897			1900	4.11018	158.502	0.0713259		1900	4.11018	158.502	0.0713259		1900	4.11018	158.502	0.0713259			1900	30.7	0.83504	0.869611	71.4583	0.0321562		1900	30.7	0.83504	0.869611	71.4583	0.0321562		1900	30.7	0.83504	0.869611
1901	2.01823	46.662	0.0209979		1901	2.01823	46.662	0.0209979		1901	2.01823	46.662	0.0209979			1901	4.1698	162.672	0.0732023		1901	4.1698	162.672	0.0732023		1901	4.1698	162.672	0.0732023			1901	30.8	0.83776	0.858813	72.3171	0.0325427		1901	30.8	0.83776	0.858813	72.3171	0.0325427		1901	30.8	0.83776	0.858813
1902	2.0693	48.7313	0.0219291		1902	2.0693	48.7313	0.0219291		1902	2.0693	48.7313	0.0219291			1902	4.23182	166.904	0.0751066		1902	4.23182	166.904	0.0751066		1902	4.23182	166.904	0.0751066			1902	30.9	0.84048	0.859574	73.1767	0.0329295		1902	30.9	0.84048	0.859574	73.1767	0.0329295		1902	30.9	0.84048	0.859574
1903	2.25772	50.989	0.022945		1903	2.25772	50.989	0.022945		1903	2.25772	50.989	0.022945			1903	4.26017	171.164	0.0770237		1903	4.26017	171.164	0.0770237		1903	4.26017	171.164	0.0770237			1903	31.1	0.84592	0.872658	74.0493	0.0333222		1903	31.1	0.84592	0.872658	74.0493	0.0333222		1903	31.1	0.84592	0.872658
1904	2.28352	53.2725	0.0239726		1904	2.28352	53.2725	0.0239726		1904	2.28352	53.2725	0.0239726			1904	4.31812	175.482	0.0789668		1904	4.31812	175.482	0.0789668		1904	4.31812	175.482	0.0789668			1904	31.2	0.84864	0.861859	74.9112	0.03371		1904	31.2	0.84864	0.861859	74.9112	0.03371		1904	31.2	0.84864	0.861859
1905	2.4314	55.7039	0.0250668		1905	2.4314	55.7039	0.0250668		1905	2.4314	55.7039	0.0250668			1905	4.34079	179.823	0.0809202		1905	4.34079	179.823	0.0809202		1905	4.34079	179.823	0.0809202			1905	31.3	0.85136	0.862621	75.7738	0.0340982		1905	31.3	0.85136	0.862621	75.7738	0.0340982		1905	31.3	0.85136	0.862621
1906	2.55373	58.2576	0.0262159		1906	2.55373	58.2576	0.0262159		1906	2.55373	58.2576	0.0262159			1906	4.3596	184.182	0.082882		1906	4.3596	184.182	0.082882		1906	4.3596	184.182	0.082882			1906	31.5	0.8568	0.864144	76.638	0.0344871		1906	31.5	0.8568	0.864144	76.638	0.0344871		1906	31.5	0.8568	0.864144
1907	2.88738	61.145	0.0275153		1907	2.88738	61.145	0.0275153		1907	2.88738	61.145	0.0275153			1907	4.38239	188.565	0.0848541		1907	4.38239	188.565	0.0848541		1907	4.38239	188.565	0.0848541			1907	31.6	0.85952	0.864906	77.5029	0.0348763		1907	31.6	0.85952	0.864906	77.5029	0.0348763		1907	31.6	0.85952	0.864906
1908	2.77845	63.9235	0.0287656		1908	2.77845	63.9235	0.0287656		1908	2.77845	63.9235	0.0287656			1908	4.41145	192.976	0.0868392		1908	4.41145	192.976	0.0868392		1908	4.41145	192.976	0.0868392			1908	31.7	0.86224	0.854107	78.357	0.0352606		1908	31.7	0.86224	0.854107	78.357	0.0352606		1908	31.7	0.86224	0.854107
1909	2.88918	66.8126	0.0300657		1909	2.88918	66.8126	0.0300657		1909	2.88918	66.8126	0.0300657			1909	4.45123	197.427	0.0888423		1909	4.45123	197.427	0.0888423		1909	4.45123	197.427	0.0888423			1909	31.9	0.86768	0.86719	79.2242	0.0356509		1909	31.9	0.86768	0.86719	79.2242	0.0356509		1909	31.9	0.86768	0.86719
1910	3.02979	69.8424	0.0314291		1910	3.02979	69.8424	0.0314291		1910	3.02979	69.8424	0.0314291			1910	4.46085	201.888	0.0908497		1910	4.46085	201.888	0.0908497		1910	4.46085	201.888	0.0908497			1910	32	0.8704	0.856392	80.0806	0.0360362		1910	32	0.8704	0.856392	80.0806	0.0360362		1910	32	0.8704	0.856392
1911	3.08471	72.9271	0.0328172		1911	3.08471	72.9271	0.0328172		1911	3.08471	72.9271	0.0328172			1911	4.44982	206.338	0.0928521		1911	4.44982	206.338	0.0928521		1911	4.44982	206.338	0.0928521			1911	32.7	0.88944	0.896403	80.977	0.0364396		1911	32.7	0.88944	0.896403	80.977	0.0364396		1911	32.7	0.88944	0.896403
1912	3.23068	76.1578	0.034271		1912	3.23068	76.1578	0.034271		1912	3.23068	76.1578	0.034271			1912	4.3936	210.732	0.0948292		1912	4.3936	210.732	0.0948292		1912	4.3936	210.732	0.0948292			1912	33.3	0.90576	0.924093	81.901	0.0368555		1912	33.3	0.90576	0.924093	81.901	0.0368555		1912	33.3	0.90576	0.924093
1913	3.49495	79.6528	0.0358437		1913	3.49495	79.6528	0.0358437		1913	3.49495	79.6528	0.0358437			1913	4.40089	215.132	0.0968096		1913	4.40089	215.132	0.0968096		1913	4.40089	215.132	0.0968096			1913	34	0.9248	0.964104	82.8652	0.0372893		1913	34	0.9248	0.964104	82.8652	0.0372893		1913	34	0.9248	0.964104
1914	3.17065	82.8234	0.0372705		1914	3.17065	82.8234	0.0372705		1914	3.17065	82.8234	0.0372705			1914	4.39359	219.526	0.0987867		1914	4.39359	219.526	0.0987867		1914	4.39359	219.526	0.0987867			1914	34.7	0.94384	1.00412	83.8693	0.0377412		1914	34.7	0.94384	1.00412	83.8693	0.0377412		1914	34.7	0.94384	1.00412
1915	3.12736	85.9508	0.0386779		1915	3.12736	85.9508	0.0386779		1915	3.12736	85.9508	0.0386779			1915	4.34556	223.872	0.100742		1915	4.34556	223.872	0.100742		1915	4.34556	223.872	0.100742			1915	35.3	0.96016	1.0318	84.9011	0.0382055		1915	35.3	0.96016	1.0318	84.9011	0.0382055		1915	35.3	0.96016	1.0318
1916	3.37561	89.3264	0.0401969		1916	3.37561	89.3264	0.0401969		1916	3.37561	89.3264	0.0401969			1916	4.2989	228.17	0.102677		1916	4.2989	228.17	0.102677		1916	4.2989	228.17	0.102677			1916	36	0.9792	1.07182	85.9729	0.0386878		1916	36	0.9792	1.07182	85.9729	0.0386878		1916	36	0.9792	1.07182
1917	3.53029	92.8567	0.0417855		1917	3.53029	92.8567	0.0417855		1917	3.53029	92.8567	0.0417855			1917	4.30144	232.472	0.104612		1917	4.30144	232.472	0.104612		1917	4.30144	232.472	0.104612			1917	36.7	0.99824	1.11183	87.0847	0.0391881		1917	36.7	0.99824	1.11183	87.0847	0.0391881		1917	36.7	0.99824	1.11183
1918	3.48172	96.3384	0.0433523		1918	3.48172	96.3384	0.0433523		1918	3.48172	96.3384	0.0433523			1918	4.32276	236.795	0.106558		1918	4.32276	236.795	0.106558		1918	4.32276	236.795	0.106558			1918	37.3	1.01456	1.13952	88.2242	0.0397009		1918	37.3	1.01456	1.13952	88.2242	0.0397009		1918	37.3	1.01456	1.13952
1919	3.01707	99.3555	0.04471		1919	3.01707	99.3555	0.04471		1919	3.01707	99.3555	0.04471			1919	4.30591	241.101	0.108495		1919	4.30591	241.101	0.108495		1919	4.30591	241.101	0.108495			1919	38	1.0336	1.17953	89.4038	0.0402317		1919	38	1.0336	1.17953	89.4038	0.0402317		1919	38	1.0336	1.17953
1920	3.51015	102.866	0.0462895		1920	3.51015	102.866	0.0462895		1920	3.51015	102.866	0.0462895			1920	4.42847	245.529	0.110488		1920	4.42847	245.529	0.110488		1920	4.42847	245.529	0.110488			1920	38.7	1.05264	1.21954	90.6233	0.0407805		1920	38.7	1.05264	1.21954	90.6233	0.0407805		1920	38.7	1.05264	1.21954
1921	3.07828	105.944	0.0476748		1921	3.07828	105.944	0.0476748		1921	3.07828	105.944	0.0476748			1921	4.52983	250.059	0.112526		1921	4.52983	250.059	0.112526		1921	4.52983	250.059	0.112526			1921	39.1	1.06352	1.25727	91.8806	0.0413463		1921	39.1	1.06352	1.25727	91.8806	0.0413463		1921	39.1	1.06352	1.25727
1922	3.22879	109.173	0.0491277		1922	3.22879	109.173	0.0491277		1922	3.22879	109.173	0.0491277			1922	4.57186	254.631	0.114584		1922	4.57186	254.631	0.114584		1922	4.57186	254.631	0.114584			1922	39.5	1.0744	1.29499	93.1756	0.041929		1922	39.5	1.0744	1.29499	93.1756	0.041929		1922	39.5	1.0744	1.29499
1923	3.66375	112.836	0.0507764		1923	3.66375	112.836	0.0507764		1923	3.66375	112.836	0.0507764			1923	4.59483	259.226	0.116652		1923	4.59483	259.226	0.116652		1923	4.59483	259.226	0.116652			1923	39.9	1.08528	1.32116	94.4967	0.0425235		1923	39.9	1.08528	1.32116	94.4967	0.0425235		1923	39.9	1.08528	1.32116
1924	3.67507	116.512	0.0524302		1924	3.67507	116.512	0.0524302		1924	3.67507	116.512	0.0524302			1924	4.60753	263.833	0.118725		1924	4.60753	263.833	0.118725		1924	4.60753	263.833	0.118725			1924	40.3	1.09616	1.35888	95.8556	0.043135		1924	40.3	1.09616	1.35888	95.8556	0.043135		1924	40.3	1.09616	1.35888
1925	3.71557	120.227	0.0541022		1925	3.71557	120.227	0.0541022		1925	3.71557	120.227	0.0541022			1925	4.66399	268.497	0.120824		1925	4.66399	268.497	0.120824		1925	4.66399	268.497	0.120824			1925	40.7	1.10704	1.39661	97.2522	0.0437635		1925	40.7	1.10704	1.39661	97.2522	0.0437635		1925	40.7	1.10704	1.39661
1926	3.64784	123.875	0.0557437		1926	3.64784	123.875	0.0557437		1926	3.64784	123.875	0.0557437			1926	4.6596	273.157	0.122921		1926	4.6596	273.157	0.122921		1926	4.6596	273.157	0.122921			1926	41.1	1.11792	1.42278	98.675	0.0444037		1926	41.1	1.11792	1.42278	98.675	0.0444037		1926	41.1	1.11792	1.42278
1927	3.98433	127.859	0.0575367		1927	3.98433	127.859	0.0575367		1927	3.98433	127.859	0.0575367			1927	4.65162	277.808	0.125014		1927	4.65162	277.808	0.125014		1927	4.65162	277.808	0.125014			1927	41.5	1.1288	1.4605	100.135	0.045061		1927	41.5	1.1288	1.4605	100.135	0.045061		1927	41.5	1.1288	1.4605
1928	3.96544	131.825	0.0593211		1928	3.96544	131.825	0.0593211		1928	3.96544	131.825	0.0593211			1928	4.66259	282.471	0.127112		1928	4.66259	282.471	0.127112		1928	4.66259	282.471	0.127112			1928	41.9	1.13968	1.49823	101.634	0.0457352		1928	41.9	1.13968	1.49823	101.634	0.0457352		1928	41.9	1.13968	1.49823
1929	4.25825	136.083	0.0612373		1929	4.25825	136.083	0.0612373		1929	4.25825	136.083	0.0612373			1929	4.6651	287.136	0.129211		1929	4.6651	287.136	0.129211		1929	4.6651	287.136	0.129211			1929	42.3	1.15056	1.5244	103.158	0.0464212		1929	42.3	1.15056	1.5244	103.158	0.0464212		1929	42.3	1.15056	1.5244
1930	3.92591	140.009	0.063004		1930	3.92591	140.009	0.063004		1930	3.92591	140.009	0.063004			1930	4.76896	291.905	0.131357		1930	4.76896	291.905	0.131357		1930	4.76896	291.905	0.131357			1930	42.7	1.16144	1.56212	104.72	0.0471241		1930	42.7	1.16144	1.56212	104.72	0.0471241		1930	42.7	1.16144	1.56212
1931	3.50782	143.517	0.0645825		1931	3.50782	143.517	0.0645825		1931	3.50782	143.517	0.0645825			1931	4.86543	296.77	0.133547		1931	4.86543	296.77	0.133547		1931	4.86543	296.77	0.133547			1931	42.9	1.16688	1.50585	106.226	0.0478017		1931	42.9	1.16688	1.50585	106.226	0.0478017		1931	42.9	1.16688	1.50585
1932	3.16143	146.678	0.0660051		1932	3.16143	146.678	0.0660051		1932	3.16143	146.678	0.0660051			1932	4.90956	301.68	0.135756		1932	4.90956	301.68	0.135756		1932	4.90956	301.68	0.135756			1932	43.2	1.17504	1.47345	107.7	0.0484648		1932	43.2	1.17504	1.47345	107.7	0.0484648		1932	43.2	1.17504	1.47345
1933	3.32887	150.007	0.0675031		1933	3.32887	150.007	0.0675031		1933	3.32887	150.007	0.0675031			1933	4.96071	306.641	0.137988		1933	4.96071	306.641	0.137988		1933	4.96071	306.641	0.137988			1933	43.5	1.1832	1.4295	109.129	0.0491081		1933	43.5	1.1832	1.4295	109.129	0.0491081		1933	43.5	1.1832	1.4295
1934	3.62029	153.627	0.0691323		1934	3.62029	153.627	0.0691323		1934	3.62029	153.627	0.0691323			1934	5.0179	311.659	0.140246		1934	5.0179	311.659	0.140246		1934	5.0179	311.659	0.140246			1934	43.7	1.18864	1.37322	110.502	0.049726		1934	43.7	1.18864	1.37322	110.502	0.049726		1934	43.7	1.18864	1.37322
1935	3.79885	157.426	0.0708418		1935	3.79885	157.426	0.0708418		1935	3.79885	157.426	0.0708418			1935	5.00786	316.666	0.1425		1935	5.00786	316.666	0.1425		1935	5.00786	316.666	0.1425			1935	44	1.1968	1.34082	111.843	0.0503294		1935	44	1.1968	1.34082	111.843	0.0503294		1935	44	1.1968	1.34082
1936	4.17361	161.6	0.0727199		1936	4.17361	161.6	0.0727199		1936	4.17361	161.6	0.0727199			1936	5.03162	321.698	0.144764		1936	5.03162	321.698	0.144764		1936	5.03162	321.698	0.144764			1936	44.3	1.20496	1.29687	113.14	0.050913		1936	44.3	1.20496	1.29687	113.14	0.050913		1936	44.3	1.20496	1.29687
1937	4.46215	166.062	0.0747278		1937	4.46215	166.062	0.0747278		1937	4.46215	166.062	0.0747278			1937	5.03633	326.734	0.14703		1937	5.03633	326.734	0.14703		1937	5.03633	326.734	0.14703			1937	44.5	1.2104	1.24059	114.381	0.0514712		1937	44.5	1.2104	1.24059	114.381	0.0514712		1937	44.5	1.2104	1.24059
1938	4.1983	170.26	0.0766171		1938	4.1983	170.26	0.0766171		1938	4.1983	170.26	0.0766171			1938	5.07084	331.805	0.149312		1938	5.07084	331.805	0.149312		1938	5.07084	331.805	0.149312			1938	44.8	1.21856	1.2082	115.589	0.0520149		1938	44.8	1.21856	1.2082	115.589	0.0520149		1938	44.8	1.21856	1.2082
1939	4.44137	174.702	0.0786157		1939	4.44137	174.702	0.0786157		1939	4.44137	174.702	0.0786157			1939	5.07678	336.882	0.151597		1939	5.07678	336.882	0.151597		1939	5.07678	336.882	0.151597			1939	45.1	1.22672	1.16424	116.753	0.0525388		1939	45.1	1.22672	1.16424	116.753	0.0525388		1939	45.1	1.22672	1.16424
1940	4.85346	179.555	0.0807998		1940	4.85346	179.555	0.0807998		1940	4.85346	179.555	0.0807998			1940	5.26227	342.144	0.153965		1940	5.26227	342.144	0.153965		1940	5.26227	342.144	0.153965			1940	45.3	1.23216	1.10796	117.861	0.0530374		1940	45.3	1.23216	1.10796	117.861	0.0530374		1940	45.3	1.23216	1.10796
1941	4.9628	184.518	0.083033		1941	4.9628	184.518	0.083033		1941	4.9628	184.518	0.083033			1941	5.35606	347.5	0.156375		1941	5.35606	347.5	0.156375		1941	5.35606	347.5	0.156375			1941	46.4	1.26208	1.19726	119.058	0.0535762		1941	46.4	1.26208	1.19726	119.058	0.0535762		1941	46.4	1.26208	1.19726
1942	4.94332	189.461	0.0852575		1942	4.94332	189.461	0.0852575		1942	4.94332	189.461	0.0852575			1942	5.36075	352.861	0.158787		1942	5.36075	352.861	0.158787		1942	5.36075	352.861	0.158787			1942	47.5	1.292	1.28656	120.345	0.0541551		1942	47.5	1.292	1.28656	120.345	0.0541551		1942	47.5	1.292	1.28656
1943	5.02691	194.488	0.0875196		1943	5.02691	194.488	0.0875196		1943	5.02691	194.488	0.0875196			1943	5.34783	358.209	0.161194		1943	5.34783	358.209	0.161194		1943	5.34783	358.209	0.161194			1943	48.5	1.3192	1.36354	121.708	0.0547687		1943	48.5	1.3192	1.36354	121.708	0.0547687		1943	48.5	1.3192	1.36354
1944	5.10915	199.597	0.0898187		1944	5.10915	199.597	0.0898187		1944	5.10915	199.597	0.0898187			1944	5.3291	363.538	0.163592		1944	5.3291	363.538	0.163592		1944	5.3291	363.538	0.163592			1944	49.6	1.34912	1.45283	123.161	0.0554225		1944	49.6	1.34912	1.45283	123.161	0.0554225		1944	49.6	1.34912	1.45283
1945	4.24783	203.845	0.0917303		1945	4.24783	203.845	0.0917303		1945	4.24783	203.845	0.0917303			1945	5.29567	368.834	0.165975		1945	5.29567	368.834	0.165975		1945	5.29567	368.834	0.165975			1945	50.7	1.37904	1.54213	124.703	0.0561165		1945	50.7	1.37904	1.54213	124.703	0.0561165		1945	50.7	1.37904	1.54213
1946	4.63685	208.482	0.0938168		1946	4.63685	208.482	0.0938168		1946	4.63685	208.482	0.0938168			1946	5.26568	374.099	0.168345		1946	5.26568	374.099	0.168345		1946	5.26568	374.099	0.168345			1946	51.7	1.40624	1.61911	126.322	0.0568451		1946	51.7	1.40624	1.61911	126.322	0.0568451		1946	51.7	1.40624	1.61911
1947	5.13392	213.616	0.0961271		1947	5.13392	213.616	0.0961271		1947	5.13392	213.616	0.0961271			1947	5.2308	379.33	0.170699		1947	5.2308	379.33	0.170699		1947	5.2308	379.33	0.170699			1947	52.8	1.43616	1.7084	128.031	0.0576139		1947	52.8	1.43616	1.7084	128.031	0.0576139		1947	52.8	1.43616	1.7084
1948	5.40505	219.021	0.0985594		1948	5.40505	219.021	0.0985594		1948	5.40505	219.021	0.0985594			1948	5.16175	384.492	0.173021		1948	5.16175	384.492	0.173021		1948	5.16175	384.492	0.173021			1948	53.9	1.46608	1.7977	129.828	0.0584228		1948	53.9	1.46608	1.7977	129.828	0.0584228		1948	53.9	1.46608	1.7977
1949	5.24692	224.268	0.10092		1949	5.24692	224.268	0.10092		1949	5.24692	224.268	0.10092			1949	5.09221	389.584	0.175313		1949	5.09221	389.584	0.175313		1949	5.09221	389.584	0.175313			1949	54.9	1.49328	1.87468	131.703	0.0592664		1949	54.9	1.49328	1.87468	131.703	0.0592664		1949	54.9	1.49328	1.87468
1950	6.00761	230.275	0.103624		1950	6.00761	230.275	0.103624		1950	6.00761	230.275	0.103624			1950	5.44983	395.034	0.177765		1950	5.44983	395.034	0.177765		1950	5.44983	395.034	0.177765			1950	56	1.5232	1.96398	133.667	0.0601502		1950	56	1.5232	1.96398	133.667	0.0601502		1950	56	1.5232	1.96398
1951	6.3844	236.66	0.106497		1951	6.3844	236.66	0.106497		1951	6.3844	236.66	0.106497			1951	5.62711	400.661	0.180297		1951	5.62711	400.661	0.180297		1951	5.62711	400.661	0.180297			1951	57.3	1.55856	2.10104	135.768	0.0610957		1951	57.3	1.55856	2.10104	135.768	0.0610957		1951	57.3	1.55856	2.10104
1952	6.4704	243.13	0.109409		1952	6.4704	243.13	0.109409		1952	6.4704	243.13	0.109409			1952	5.83709	406.498	0.182924		1952	5.83709	406.498	0.182924		1952	5.83709	406.498	0.182924			1952	58.7	1.59664	2.23886	138.007	0.0621032		1952	58.7	1.59664	2.23886	138.007	0.0621032		1952	58.7	1.59664	2.23886
1953	6.65257	249.783	0.112402		1953	6.65257	249.783	0.112402		1953	6.65257	249.783	0.112402			1953	5.97495	412.473	0.185613		1953	5.97495	412.473	0.185613		1953	5.97495	412.473	0.185613			1953	60	1.632	2.36436	140.371	0.0631671		1953	60	1.632	2.36436	140.371	0.0631671		1953	60	1.632	2.36436
1954	6.79488	256.578	0.11546		1954	6.79488	256.578	0.11546		1954	6.79488	256.578	0.11546			1954	6.16775	418.641	0.188388		1954	6.16775	418.641	0.188388		1954	6.16775	418.641	0.188388			1954	61.3	1.66736	2.50142	142.873	0.0642928		1954	61.3	1.66736	2.50142	142.873	0.0642928		1954	61.3	1.66736	2.50142
1955	7.44862	264.026	0.118812		1955	7.44862	264.026	0.118812		1955	7.44862	264.026	0.118812			1955	6.37569	425.017	0.191257		1955	6.37569	425.017	0.191257		1955	6.37569	425.017	0.191257			1955	62.7	1.70544	2.63924	145.512	0.0654804		1955	62.7	1.70544	2.63924	145.512	0.0654804		1955	62.7	1.70544	2.63924
1956	7.92998	271.956	0.12238		1956	7.92998	271.956	0.12238		1956	7.92998	271.956	0.12238			1956	6.59569	431.612	0.194226		1956	6.59569	431.612	0.194226		1956	6.59569	431.612	0.194226			1956	64	1.7408	2.76474	148.277	0.0667246		1956	64	1.7408	2.76474	148.277	0.0667246		1956	64	1.7408	2.76474
1957	8.19148	280.148	0.126066		1957	8.19148	280.148	0.126066		1957	8.19148	280.148	0.126066			1957	6.78366	438.396	0.197278		1957	6.78366	438.396	0.197278		1957	6.78366	438.396	0.197278			1957	65.3	1.77616	2.9018	151.179	0.0680304		1957	65.3	1.77616	2.9018	151.179	0.0680304		1957	65.3	1.77616	2.9018
1958	8.42373	288.571	0.129857		1958	8.42373	288.571	0.129857		1958	8.42373	288.571	0.129857			1958	6.9951	445.391	0.200426		1958	6.9951	445.391	0.200426		1958	6.9951	445.391	0.200426			1958	66.7	1.81424	3.03963	154.218	0.0693982		1958	66.7	1.81424	3.03963	154.218	0.0693982		1958	66.7	1.81424	3.03963
1959	8.86263	297.434	0.133845		1959	8.86263	297.434	0.133845		1959	8.86263	297.434	0.133845			1959	6.7669	452.158	0.203471		1959	6.7669	452.158	0.203471		1959	6.7669	452.158	0.203471			1959	68	1.8496	3.16513	157.383	0.0708225		1959	68	1.8496	3.16513	157.383	0.0708225		1959	68	1.8496	3.16513
1960	9.39377	306.828	0.138073		1960	9.39377	306.828	0.138073		1960	9.39377	306.828	0.138073			1960	6.79694	458.955	0.20653		1960	6.79694	458.955	0.20653		1960	6.79694	458.955	0.20653			1960	69.3	1.88496	3.30219	160.686	0.0723085		1960	69.3	1.88496	3.30219	160.686	0.0723085		1960	69.3	1.88496	3.30219
1961	9.42432	316.252	0.142313		1961	9.42432	316.252	0.142313		1961	9.42432	316.252	0.142313			1961	6.82777	465.783	0.209602		1961	6.82777	465.783	0.209602		1961	6.82777	465.783	0.209602			1961	70.4	1.91488	3.31057	163.996	0.0737983		1961	70.4	1.91488	3.31057	163.996	0.0737983		1961	70.4	1.91488	3.31057
1962	9.75715	326.009	0.146704		1962	9.75715	326.009	0.146704		1962	9.75715	326.009	0.146704			1962	6.56553	472.348	0.212557		1962	6.56553	472.348	0.212557		1962	6.56553	472.348	0.212557			1962	71.4	1.94208	3.30662	167.303	0.0752862		1962	71.4	1.94208	3.30662	167.303	0.0752862		1962	71.4	1.94208	3.30662
1963	10.279	336.288	0.15133		1963	10.279	336.288	0.15133		1963	10.279	336.288	0.15133			1963	6.05683	478.405	0.215282		1963	6.05683	478.405	0.215282		1963	6.05683	478.405	0.215282			1963	72.5	1.972	3.32656	170.629	0.0767832		1963	72.5	1.972	3.32656	170.629	0.0767832		1963	72.5	1.972	3.32656
1964	10.8367	347.125	0.156206		1964	10.8367	347.125	0.156206		1964	10.8367	347.125	0.156206			1964	5.73507	484.14	0.217863		1964	5.73507	484.14	0.217863		1964	5.73507	484.14	0.217863			1964	73.5	1.9992	3.32262	173.952	0.0782784		1964	73.5	1.9992	3.32262	173.952	0.0782784		1964	73.5	1.9992	3.32262
1965	11.3255	358.45	0.161303		1965	11.3255	358.45	0.161303		1965	11.3255	358.45	0.161303			1965	5.1963	489.336	0.220201		1965	5.1963	489.336	0.220201		1965	5.1963	489.336	0.220201			1965	74.5	2.0264	3.31867	177.271	0.0797718		1965	74.5	2.0264	3.31867	177.271	0.0797718		1965	74.5	2.0264	3.31867
1966	11.8745	370.325	0.166646		1966	11.8745	370.325	0.166646		1966	11.8745	370.325	0.166646			1966	4.94584	494.282	0.222427		1966	4.94584	494.282	0.222427		1966	4.94584	494.282	0.222427			1966	75.6	2.05632	3.33861	180.609	0.0812741		1966	75.6	2.05632	3.33861	180.609	0.0812741		1966	75.6	2.05632	3.33861
1967	12.252	382.577	0.17216		1967	12.252	382.577	0.17216		1967	12.252	382.577	0.17216			1967	5.03148	499.314	0.224691		1967	5.03148	499.314	0.224691		1967	5.03148	499.314	0.224691			1967	76.6	2.08352	3.33467	183.944	0.0827747		1967	76.6	2.08352	3.33467	183.944	0.0827747		1967	76.6	2.08352	3.33467
1968	12.9193	395.496	0.177973		1968	12.9193	395.496	0.177973		1968	12.9193	395.496	0.177973			1968	5.05829	504.372	0.226967		1968	5.05829	504.372	0.226967		1968	5.05829	504.372	0.226967			1968	77.7	2.11344	3.34304	187.287	0.0842791		1968	77.7	2.11344	3.34304	187.287	0.0842791		1968	77.7	2.11344	3.34304
1969	13.7766	409.273	0.184173		1969	13.7766	409.273	0.184173		1969	13.7766	409.273	0.184173			1969	4.73889	509.111	0.2291		1969	4.73889	509.111	0.2291		1969	4.73889	509.111	0.2291			1969	78.7	2.14064	3.35066	190.638	0.0857869		1969	78.7	2.14064	3.35066	190.638	0.0857869		1969	78.7	2.14064	3.35066
1970	14.9084	424.181	0.190882		1970	14.9084	424.181	0.190882		1970	14.9084	424.181	0.190882			1970	4.71722	513.828	0.231223		1970	4.71722	513.828	0.231223		1970	4.71722	513.828	0.231223			1970	79.7	2.16784	3.34672	193.984	0.0872929		1970	79.7	2.16784	3.34672	193.984	0.0872929		1970	79.7	2.16784	3.34672
1971	15.5095	439.691	0.197861		1971	15.5095	439.691	0.197861		1971	15.5095	439.691	0.197861			1971	4.66816	518.496	0.233323		1971	4.66816	518.496	0.233323		1971	4.66816	518.496	0.233323			1971	81.3	2.21136	3.39358	197.378	0.08882		1971	81.3	2.21136	3.39358	197.378	0.08882		1971	81.3	2.21136	3.39358
1972	16.233	455.924	0.205166		1972	16.233	455.924	0.205166		1972	16.233	455.924	0.205166			1972	4.67977	523.176	0.235429		1972	4.67977	523.176	0.235429		1972	4.67977	523.176	0.235429			1972	82.8	2.25216	3.41656	200.794	0.0903575		1972	82.8	2.25216	3.41656	200.794	0.0903575		1972	82.8	2.25216	3.41656
1973	17.0912	473.015	0.212857		1973	17.0912	473.015	0.212857		1973	17.0912	473.015	0.212857			1973	4.54167	527.718	0.237473		1973	4.54167	527.718	0.237473		1973	4.54167	527.718	0.237473			1973	84	2.2848	3.41414	204.209	0.0918939		1973	84	2.2848	3.41414	204.209	0.0918939		1973	84	2.2848	3.41414
1974	17.022	490.037	0.220517		1974	17.022	490.037	0.220517		1974	17.022	490.037	0.220517			1974	4.37164	532.089	0.23944		1974	4.37164	532.089	0.23944		1974	4.37164	532.089	0.23944			1974	85.9	2.33648	3.49797	207.707	0.0934679		1974	85.9	2.33648	3.49797	207.707	0.0934679		1974	85.9	2.33648	3.49797
1975	17.0589	507.096	0.228193		1975	17.0589	507.096	0.228193		1975	17.0589	507.096	0.228193			1975	5.19573	537.285	0.241778		1975	5.19573	537.285	0.241778		1975	5.19573	537.285	0.241778			1975	87.3	2.37456	3.50864	211.215	0.0950468		1975	87.3	2.37456	3.50864	211.215	0.0950468		1975	87.3	2.37456	3.50864
1976	17.9971	525.093	0.236292		1976	17.9971	525.093	0.236292		1976	17.9971	525.093	0.236292			1976	4.77374	542.059	0.243926		1976	4.77374	542.059	0.243926		1976	4.77374	542.059	0.243926			1976	88.2	2.39904	3.46925	214.684	0.096608		1976	88.2	2.39904	3.46925	214.684	0.096608		1976	88.2	2.39904	3.46925
1977	18.508	543.601	0.24462		1977	18.508	543.601	0.24462		1977	18.508	543.601	0.24462			1977	4.64671	546.705	0.246017		1977	4.64671	546.705	0.246017		1977	4.64671	546.705	0.246017			1977	89	2.4208	3.41754	218.102	0.0981459		1977	89	2.4208	3.41754	218.102	0.0981459		1977	89	2.4208	3.41754
1978	19.0816	562.683	0.253207		1978	19.0816	562.683	0.253207		1978	19.0816	562.683	0.253207			1978	4.23117	550.937	0.247921		1978	4.23117	550.937	0.247921		1978	4.23117	550.937	0.247921			1978	89.5	2.4344	3.31731	221.419	0.0996387		1978	89.5	2.4344	3.31731	221.419	0.0996387		1978	89.5	2.4344	3.31731
1979	19.6243	582.307	0.262038		1979	19.6243	582.307	0.262038		1979	19.6243	582.307	0.262038			1979	4.25605	555.193	0.249837		1979	4.25605	555.193	0.249837		1979	4.25605	555.193	0.249837			1979	90.5	2.4616	3.29025	224.71	0.101119		1979	90.5	2.4616	3.29025	224.71	0.101119		1979	90.5	2.4616	3.29025
1980	19.5068	601.814	0.270816		1980	19.5068	601.814	0.270816		1980	19.5068	601.814	0.270816			1980	4.1469	559.34	0.251703		1980	4.1469	559.34	0.251703		1980	4.1469	559.34	0.251703			1980	91.9	2.49968	3.31247	228.022	0.10261		1980	91.9	2.49968	3.31247	228.022	0.10261		1980	91.9	2.49968	3.31247
1981	19.0408	620.854	0.279384		1981	19.0408	620.854	0.279384		1981	19.0408	620.854	0.279384			1981	4.31804	563.658	0.253646		1981	4.31804	563.658	0.253646		1981	4.31804	563.658	0.253646			1981	92.8	2.52416	3.2962	231.318	0.104093		1981	92.8	2.52416	3.2962	231.318	0.104093		1981	92.8	2.52416	3.2962
1982	18.8895	639.744	0.287885		1982	18.8895	639.744	0.287885		1982	18.8895	639.744	0.287885			1982	4.23677	567.894	0.255552		1982	4.23677	567.894	0.255552		1982	4.23677	567.894	0.255552			1982	93.9	2.55408	3.31614	234.634	0.105585		1982	93.9	2.55408	3.31614	234.634	0.105585		1982	93.9	2.55408	3.31614
1983	19.0119	658.756	0.29644		1983	19.0119	658.756	0.29644		1983	19.0119	658.756	0.29644			1983	4.66458	572.559	0.257652		1983	4.66458	572.559	0.257652		1983	4.66458	572.559	0.257652			1983	94.8	2.57856	3.29988	237.934	0.10707		1983	94.8	2.57856	3.29988	237.934	0.10707		1983	94.8	2.57856	3.29988
1984	19.671	678.427	0.305292		1984	19.671	678.427	0.305292		1984	19.671	678.427	0.305292			1984	5.17664	577.736	0.259981		1984	5.17664	577.736	0.259981		1984	5.17664	577.736	0.259981			1984	95.7	2.60304	3.29517	241.229	0.108553		1984	95.7	2.60304	3.29517	241.229	0.108553		1984	95.7	2.60304	3.29517
1985	20.3323	698.759	0.314442		1985	20.3323	698.759	0.314442		1985	20.3323	698.759	0.314442			1985	4.90495	582.641	0.262188		1985	4.90495	582.641	0.262188		1985	4.90495	582.641	0.262188			1985	96.4	2.62208	3.26582	244.495	0.110023		1985	96.4	2.62208	3.26582	244.495	0.110023		1985	96.4	2.62208	3.26582
1986	20.6346	719.394	0.323727		1986	20.6346	719.394	0.323727		1986	20.6346	719.394	0.323727			1986	4.83174	587.472	0.264363		1986	4.83174	587.472	0.264363		1986	4.83174	587.472	0.264363			1986	97.7	2.65744	3.29884	247.794	0.111507		1986	97.7	2.65744	3.29884	247.794	0.111507		1986	97.7	2.65744	3.29884
1987	21.2817	740.675	0.333304		1987	21.2817	740.675	0.333304		1987	21.2817	740.675	0.333304			1987	4.63344	592.106	0.266448		1987	4.63344	592.106	0.266448		1987	4.63344	592.106	0.266448			1987	98.3	2.67376	3.25717	251.051	0.112973		1987	98.3	2.67376	3.25717	251.051	0.112973		1987	98.3	2.67376	3.25717
1988	22.1175	762.793	0.343257		1988	22.1175	762.793	0.343257		1988	22.1175	762.793	0.343257			1988	4.50728	596.613	0.268476		1988	4.50728	596.613	0.268476		1988	4.50728	596.613	0.268476			1988	99.3	2.70096	3.25323	254.304	0.114437		1988	99.3	2.70096	3.25323	254.304	0.114437		1988	99.3	2.70096	3.25323
1989	22.4231	785.216	0.353347		1989	22.4231	785.216	0.353347		1989	22.4231	785.216	0.353347			1989	4.35688	600.97	0.270436		1989	4.35688	600.97	0.270436		1989	4.35688	600.97	0.270436			1989	101	2.7472	3.3471	257.652	0.115943		1989	101	2.7472	3.3471	257.652	0.115943		1989	101	2.7472	3.3471
1990	22.7661	807.982	0.363592		1990	22.7661	807.982	0.363592		1990	22.7661	807.982	0.363592			1990	4.30231	605.272	0.272373		1990	4.30231	605.272	0.272373		1990	4.30231	605.272	0.272373			1990	102	2.7744	3.35471	261.006	0.117453		1990	102	2.7744	3.35471	261.006	0.117453		1990	102	2.7744	3.35471
1991	23.255	831.237	0.374057		1991	23.255	831.237	0.374057		1991	23.255	831.237	0.374057			1991	4.21515	609.487	0.274269		1991	4.21515	609.487	0.274269		1991	4.21515	609.487	0.274269			1991	102	2.7744	3.16975	264.176	0.118879		1991	102	2.7744	3.16975	264.176	0.118879		1991	102	2.7744	3.16975
1992	22.5861	853.823	0.38422		1992	22.5861	853.823	0.38422		1992	22.5861	853.823	0.38422			1992	4.39479	613.882	0.276247		1992	4.39479	613.882	0.276247		1992	4.39479	613.882	0.276247			1992	102	2.7744	2.99635	267.172	0.120228		1992	102	2.7744	2.99635	267.172	0.120228		1992	102	2.7744	2.99635
1993	22.8201	876.643	0.394489		1993	22.8201	876.643	0.394489		1993	22.8201	876.643	0.394489			1993	4.29632	618.178	0.27818		1993	4.29632	618.178	0.27818		1993	4.29632	618.178	0.27818			1993	102	2.7744	2.85763	270.03	0.121514		1993	102	2.7744	2.85763	270.03	0.121514		1993	102	2.7744	2.85763
1994	22.9813	899.625	0.404831		1994	22.9813	899.625	0.404831		1994	22.9813	899.625	0.404831			1994	4.81842	622.997	0.280349		1994	4.81842	622.997	0.280349		1994	4.81842	622.997	0.280349			1994	102	2.7744	2.63799	272.668	0.122701		1994	102	2.7744	2.63799	272.668	0.122701		1994	102	2.7744	2.63799
1995	23.471	923.096	0.415393		1995	23.471	923.096	0.415393		1995	23.471	923.096	0.415393			1995	4.76968	627.767	0.282495		1995	4.76968	627.767	0.282495		1995	4.76968	627.767	0.282495			1995	103	2.8016	2.59937	275.267	0.12387		1995	103	2.8016	2.59937	275.267	0.12387		1995	103	2.8016	2.59937
1996	24.1725	947.268	0.426271		1996	24.1725	947.268	0.426271		1996	24.1725	947.268	0.426271			1996	4.84454	632.611	0.284675		1996	4.84454	632.611	0.284675		1996	4.84454	632.611	0.284675			1996	102	2.7744	2.37211	277.639	0.124938		1996	102	2.7744	2.37211	277.639	0.124938		1996	102	2.7744	2.37211
1997	24.3182	971.586	0.437214		1997	24.3182	971.586	0.437214		1997	24.3182	971.586	0.437214			1997	6.6755	639.287	0.287679		1997	6.6755	639.287	0.287679		1997	6.6755	639.287	0.287679			1997	101	2.7472	2.15642	279.796	0.125908		1997	101	2.7472	2.15642	279.796	0.125908		1997	101	2.7472	2.15642
1998	24.2239	995.81	0.448115		1998	24.2239	995.81	0.448115		1998	24.2239	995.81	0.448115			1998	5.13815	644.425	0.289991		1998	5.13815	644.425	0.289991		1998	5.13815	644.425	0.289991			1998	101	2.7472	2.09862	281.895	0.126853		1998	101	2.7472	2.09862	281.895	0.126853		1998	101	2.7472	2.09862
1999	24.5368	1020.35	0.459156		1999	24.5368	1020.35	0.459156		1999	24.5368	1020.35	0.459156			1999	5.07671	649.501	0.292276		1999	5.07671	649.501	0.292276		1999	5.07671	649.501	0.292276			1999	102	2.7744	2.10623	284.001	0.1278		1999	102	2.7744	2.10623	284.001	0.1278		1999	102	2.7744	2.10623
2000	25.2526	1045.6	0.47052		2000	25.2526	1045.6	0.47052		2000	25.2526	1045.6	0.47052			2000	4.54059	654.042	0.294319		2000	4.54059	654.042	0.294319		2000	4.54059	654.042	0.294319			2000	102	2.7744	1.94439	285.945	0.128675		2000	102	2.7744	1.94439	285.945	0.128675		2000	102	2.7744	1.94439
2001	25.4696	1071.07	0.481981		2001	25.4696	1071.07	0.481981		2001	25.4696	1071.07	0.481981			2001	4.16795	658.21	0.296195		2001	4.16795	658.21	0.296195		2001	4.16795	658.21	0.296195			2001	103	2.8016	1.96357	287.909	0.129559		2001	103	2.8016	1.96357	287.909	0.129559		2001	103	2.8016	1.96357
2002	26.0581	1097.13	0.493707		2002	26.0581	1097.13	0.493707		2002	26.0581	1097.13	0.493707			2002	4.72156	662.932	0.298319		2002	4.72156	662.932	0.298319		2002	4.72156	662.932	0.298319			2002	104	2.8288	1.95962	289.868	0.130441		2002	104	2.8288	1.95962	289.868	0.130441		2002	104	2.8288	1.95962
2003	27.3866	1124.51	0.506031		2003	27.3866	1124.51	0.506031		2003	27.3866	1124.51	0.506031			2003	5.09706	668.029	0.300613		2003	5.09706	668.029	0.300613		2003	5.09706	668.029	0.300613			2003	106	2.8832	2.10202	291.97	0.131387		2003	106	2.8832	2.10202	291.97	0.131387		2003	106	2.8832	2.10202
2004	28.6484	1153.16	0.518923		2004	28.6484	1153.16	0.518923		2004	28.6484	1153.16	0.518923			2004	4.57962	672.608	0.302674		2004	4.57962	672.608	0.302674		2004	4.57962	672.608	0.302674			2004	107	2.9104	2.12119	294.092	0.132341		2004	107	2.9104	2.12119	294.092	0.132341		2004	107	2.9104	2.12119
2005	29.6243	1182.79	0.532254		2005	29.6243	1182.79	0.532254		2005	29.6243	1182.79	0.532254			2005	4.1029	676.711	0.30452		2005	4.1029	676.711	0.30452		2005	4.1029	676.711	0.30452			2005	108	2.9376	2.16349	296.255	0.133315		2005	108	2.9376	2.16349	296.255	0.133315		2005	108	2.9376	2.16349
2006	30.6058	1213.39	0.546027		2006	30.6058	1213.39	0.546027		2006	30.6058	1213.39	0.546027			2006	4.64336	681.355	0.30661		2006	4.64336	681.355	0.30661		2006	4.64336	681.355	0.30661			2006	109	2.9648	2.13642	298.391	0.134276		2006	109	2.9648	2.13642	298.391	0.134276		2006	109	2.9648	2.13642
2007	31.5167	1244.91	0.560209		2007	31.5167	1244.91	0.560209		2007	31.5167	1244.91	0.560209			2007	4.04954	685.404	0.308432		2007	4.04954	685.404	0.308432		2007	4.04954	685.404	0.308432			2007	111	3.0192	2.3135	300.705	0.135317		2007	111	3.0192	2.3135	300.705	0.135317		2007	111	3.0192	2.3135
2008	32.0928	1277	0.574651		2008	32.0928	1277	0.574651		2008	32.0928	1277	0.574651			2008	4.14188	689.546	0.310296		2008	4.14188	689.546	0.310296		2008	4.14188	689.546	0.310296			2008	112	3.0464	2.32111	303.026	0.136362		2008	112	3.0464	2.32111	303.026	0.136362		2008	112	3.0464	2.32111
2009	31.63	1308.63	0.588884		2009	31.63	1308.63	0.588884		2009	31.63	1308.63	0.588884			2009	4.53254	694.078	0.312335		2009	4.53254	694.078	0.312335		2009	4.53254	694.078	0.312335			2009	112	3.0464	2.12459	305.151	0.137318		2009	112	3.0464	2.12459	305.151	0.137318		2009	112	3.0464	2.12459
2010	33.3676	1342	0.6039		2010	33.3676	1342	0.6039		2010	33.3676	1342	0.6039			2010	4.28198	698.36	0.314262		2010	4.28198	698.36	0.314262		2010	4.28198	698.36	0.314262			2010	113	3.0736	2.13221	307.283	0.138277		2010	113	3.0736	2.13221	307.283	0.138277		2010	113	3.0736	2.13221
2011	34.4935	1376.49	0.619422		2011	34.4935	1376.49	0.619422		2011	34.4935	1376.49	0.619422			2011	4.83465	703.195	0.316438		2011	4.83465	703.195	0.316438		2011	4.83465	703.195	0.316438			2011	114	3.1008	2.25542	309.538	0.139292		2011	114	3.1008	2.25542	309.538	0.139292		2011	114	3.1008	2.25542
2012	34.9995	1411.49	0.635172		2012	34.9995	1411.49	0.635172		2012	34.9995	1411.49	0.635172			2012	4.67984	707.875	0.318544		2012	4.67984	707.875	0.318544		2012	4.67984	707.875	0.318544			2012	115	3.128	2.37864	311.917	0.140363		2012	115	3.128	2.37864	311.917	0.140363		2012	115	3.128	2.37864
2013	35.3087	1446.8	0.651061		2013	35.3087	1446.8	0.651061		2013	35.3087	1446.8	0.651061			2013	4.31993	712.195	0.320488		2013	4.31993	712.195	0.320488		2013	4.31993	712.195	0.320488			2013	115	3.128	2.37864	314.296	0.141433		2013	115	3.128	2.37864	314.296	0.141433		2013	115	3.128	2.37864
2014	35.5603	1482.36	0.667063		2014	35.5603	1482.36	0.667063		2014	35.5603	1482.36	0.667063			2014	4.56702	716.762	0.322543		2014	4.56702	716.762	0.322543		2014	4.56702	716.762	0.322543			2014	116	3.1552	2.50186	316.797	0.142559		2014	116	3.1552	2.50186	316.797	0.142559		2014	116	3.1552	2.50186
2015	35.5222	1517.88	0.683048		2015	35.5222	1517.88	0.683048		2015	35.5222	1517.88	0.683048			2015	4.77038	721.532	0.32469		2015	4.77038	721.532	0.32469		2015	4.77038	721.532	0.32469			2015	117	3.1824	2.50947	319.307	0.143688		2015	117	3.1824	2.50947	319.307	0.143688		2015	117	3.1824	2.50947
2016	35.4783	1553.36	0.699013		2016	35.4783	1553.36	0.699013		2016	35.4783	1553.36	0.699013			2016	3.70627	725.239	0.326357		2016	3.70627	725.239	0.326357		2016	3.70627	725.239	0.326357			2016	118	3.2096	2.74829	322.055	0.144925		2016	118	3.2096	2.74829	322.055	0.144925		2016	118	3.2096	2.74829
2017	35.9519	1589.31	0.715191		2017	35.9519	1589.31	0.715191		2017	35.9519	1589.31	0.715191			2017	3.66555	728.904	0.328007		2017	3.66555	728.904	0.328007		2017	3.66555	728.904	0.328007			2017	119	3.2368	2.9871	325.042	0.146269		2017	119	3.2368	2.9871	325.042	0.146269		2017	119	3.2368	2.9871
2018	36.6728	1625.99	0.731694		2018	36.6728	1625.99	0.731694		2018	36.6728	1625.99	0.731694			2018	3.86035	732.764	0.329744		2018	3.86035	732.764	0.329744		2018	3.86035	732.764	0.329744			2018	120	3.264	3.11032	328.153	0.147669		2018	120	3.264	3.11032	328.153	0.147669		2018	120	3.264	3.11032
2019	36.7292	1662.72	0.748222		2019	36.7292	1662.72	0.748222		2019	36.7292	1662.72	0.748222			2019	3.82819	736.593	0.331467		2019	3.82819	736.593	0.331467		2019	3.82819	736.593	0.331467			2019	121	3.2912	3.11794	331.271	0.149072		2019	121	3.2912	3.11794	331.271	0.149072		2019	121	3.2912	3.11794
2020	34.8326	1697.55	0.763897		2020	34.8326	1697.55	0.763897		2020	34.8326	1697.55	0.763897			2020	3.21233	739.805	0.332912		2020	3.21233	739.805	0.332912		2020	3.21233	739.805	0.332912			2020	122	3.3184	3.24115	334.512	0.15053		2020	122	3.3184	3.24115	334.512	0.15053		2020	122	3.3184	3.24115
2021	34.8326	1732.38	0.779572		2021	34.4843	1732.03	0.779415		2021	34.3972	1731.95	0.779376			2021	3.21233	743.017	0.334358		2021	3.18021	742.985	0.334343		2021	3.17218	742.977	0.33434			2021	122	3.3184	3.12555	337.637	0.151937		2021	120.78	3.28522	2.97523	337.487	0.151869		2021	120.475	3.27692	2.93765
2022	34.8326	1767.21	0.795246		2022	34.1394	1766.17	0.794778		2022	33.9618	1765.91	0.794658			2022	3.21233	746.23	0.335803		2022	3.1484	746.134	0.33576		2022	3.13202	746.109	0.335749			2022	122	3.3184	3.00995	340.647	0.153291		2022	119.572	3.25236	2.71081	340.198	0.153089		2022	118.95	3.23544	2.63414
2023	34.8326	1802.05	0.810921		2023	33.798	1799.97	0.809987		2023	33.5264	1799.43	0.809745			2023	3.21233	749.442	0.337249		2023	3.11692	749.251	0.337163		2023	3.09187	749.201	0.33714			2023	122	3.3184	2.77875	343.426	0.154542		2023	118.376	3.21984	2.33228	342.53	0.154139		2023	117.425	3.19396	2.21504
2024	34.8326	1836.88	0.826596		2024	33.46	1833.43	0.825044		2024	33.091	1832.52	0.824636			2024	3.21233	752.654	0.338694		2024	3.08575	752.336	0.338551		2024	3.05171	752.253	0.338514			2024	122	3.3184	2.66315	346.089	0.15574		2024	117.193	3.18764	2.07082	344.601	0.15507		2024	115.9	3.15248	1.91153
2025	34.8326	1871.71	0.84227		2025	33.1254	1866.56	0.83995		2025	32.6556	1865.18	0.839331			2025	3.21233	755.867	0.34014		2025	3.05489	755.391	0.339926		2025	3.01156	755.264	0.339869			2025	122	3.3184	2.54755	348.637	0.156886		2025	116.021	3.15577	1.81082	346.412	0.155885		2025	114.375	3.111	1.60803
2026	34.8326	1906.54	0.857945		2026	32.7942	1899.35	0.854708		2026	32.2201	1897.4	0.85383			2026	3.21233	759.079	0.341586		2026	3.02434	758.415	0.341287		2026	2.9714	758.236	0.341206			2026	122	3.3184	2.43195	351.069	0.157981		2026	114.861	3.12421	1.55226	347.964	0.156584		2026	112.85	3.06952	1.30453
2027	34.8326	1941.38	0.87362		2027	32.4663	1931.82	0.869317		2027	31.7847	1929.19	0.868133			2027	3.21233	762.291	0.343031		2027	2.9941	761.41	0.342634		2027	2.93125	761.167	0.342525			2027	122	3.3184	2.20075	353.269	0.158971		2027	113.712	3.09297	1.17953	349.143	0.157115		2027	111.325	3.02804	0.885421
2028	34.8326	1976.21	0.889294		2028	32.1416	1963.96	0.883781		2028	31.3493	1960.53	0.882241			2028	3.21233	765.504	0.344477		2028	2.96416	764.374	0.343968		2028	2.8911	764.058	0.343826			2028	122	3.3184	2.08515	355.355	0.15991		2028	112.575	3.06204	0.923823	350.067	0.15753		2028	109.8	2.98656	0.581917
2029	34.8326	2011.04	0.904969		2029	31.8202	1995.78	0.8981		2029	30.9139	1991.45	0.896152			2029	3.21233	768.716	0.345922		2029	2.93452	767.308	0.345289		2029	2.85094	766.909	0.345109			2029	122	3.3184	2.08515	357.44	0.160848		2029	111.449	3.03142	0.785113	350.852	0.157884		2029	108.275	2.94508	0.394012
2030	34.8326	2045.87	0.920644		2030	31.502	2027.28	0.912276		2030	30.4785	2021.93	0.909867			2030	3.21233	771.928	0.347368		2030	2.90517	770.213	0.346596		2030	2.81079	769.72	0.346374			2030	122	3.3184	1.96955	359.409	0.161734		2030	110.335	3.0011	0.53219	351.385	0.158123		2030	106.75	2.9036	0.090508
2031	34.8326	2080.71	0.936318		2031	31.187	2058.47	0.92631		2031	30.0431	2051.97	0.923387			2031	3.21233	775.141	0.348813		2031	2.87612	773.09	0.34789		2031	2.77063	772.49	0.347621			2031	122	3.3184	1.85395	361.263	0.162568		2031	109.231	2.97109	0.28064	351.665	0.158249		2031	105.225	2.86212	-0.212996
2032	34.8326	2115.54	0.951993		2032	30.8751	2089.34	0.940204		2032	29.6077	2081.58	0.93671			2032	3.21233	778.353	0.350259		2032	2.84736	775.937	0.349172		2032	2.73048	775.221	0.348849			2032	122	3.3184	1.73835	363.002	0.163351		2032	108.139	2.94138	0.0304494	351.696	0.158263		2032	103.7	2.82064	-0.516501
2033	34.8326	2150.37	0.967668		2033	30.5663	2119.91	0.953959		2033	29.1723	2110.75	0.949838			2033	3.21233	781.565	0.351704		2033	2.81889	778.756	0.35044		2033	2.69033	777.911	0.35006			2033	122	3.3184	1.73835	364.74	0.164133		2033	107.058	2.91197	-0.102795	351.593	0.158217		2033	102.175	2.77916	-0.704405
2034	34.8326	2185.2	0.983342		2034	30.2607	2150.17	0.967576		2034	28.7369	2139.49	0.962769			2034	3.21233	784.778	0.35315		2034	2.7907	781.547	0.351696		2034	2.65017	780.561	0.351253			2034	122	3.3184	1.62275	366.363	0.164863		2034	105.987	2.88285	-0.350307	351.243	0.158059		2034	100.65	2.73768	-1.00791
2035	34.8326	2220.04	0.999017		2035	29.9581	2180.13	0.981057		2035	28.3015	2167.79	0.975505			2035	3.21233	787.99	0.354595		2035	2.76279	784.309	0.352939		2035	2.61002	783.171	0.352427			2035	122	3.3184	1.50715	367.87	0.165541		2035	104.927	2.85402	-0.5965	350.646	0.157791		2035	99.125	2.6962	-1.31141
2036	34.8326	2254.87	1.01469		2036	29.6585	2209.79	0.994404		2036	27.8661	2195.65	0.988045			2036	3.21233	791.202	0.356041		2036	2.73516	787.044	0.35417		2036	2.56986	785.741	0.353584			2036	122	3.3184	1.39155	369.261	0.166168		2036	103.878	2.82548	-0.841387	349.805	0.157412		2036	97.6	2.65472	-1.61492
2037	34.8326	2289.7	1.03037		2037	29.3619	2239.15	1.00762		2037	27.4307	2223.09	1.00039			2037	3.21233	794.415	0.357487		2037	2.70781	789.752	0.355389		2037	2.52971	788.271	0.354722			2037	122	3.3184	1.27595	370.537	0.166742		2037	102.839	2.79722	-1.08498	348.72	0.156924		2037	96.075	2.61324	-1.91842
2038	34.8326	2324.54	1.04604		2038	29.0683	2268.22	1.0207		2038	26.9953	2250.08	1.01254			2038	3.21233	797.627	0.358932		2038	2.68073	792.433	0.356595		2038	2.48956	790.761	0.355842			2038	122	3.3184	1.16035	371.698	0.167264		2038	101.811	2.76925	-1.3273	347.392	0.156327		2038	94.55	2.57176	-2.22193
2039	34.8326	2359.37	1.06172		2039	28.7776	2296.99	1.03365		2039	26.5599	2276.64	1.02449			2039	3.21233	800.839	0.360378		2039	2.65393	795.087	0.357789		2039	2.4494	793.21	0.356944			2039	122	3.3184	1.04475	372.742	0.167734		2039	100.793	2.74156	-1.56834	345.824	0.155621		2039	93.025	2.53028	-2.52543
2040	34.8326	2394.2	1.07739		2040	28.4898	2325.48	1.04647		2040	26.1244	2302.76	1.03624			2040	3.21233	804.052	0.361823		2040	2.62739	797.714	0.358971		2040	2.40925	795.619	0.358029			2040	122	3.3184	0.929152	373.672	0.168152		2040	99.7846	2.71414	-1.80814	344.016	0.154807		2040	91.5	2.4888	-2.82894
2041	34.8326	2429.03	1.09306		2041	28.2049	2353.69	1.05916		2041	25.689	2328.45	1.0478			2041	3.21233	807.264	0.363269		2041	2.60111	800.315	0.360142		2041	2.36909	797.988	0.359095			2041	122	3.3184	0.929152	374.601	0.16857		2041	98.7868	2.687	-1.79005	342.226	0.154002		2041	89.975	2.44732	-2.84055
2042	34.8326	2463.87	1.10874		2042	27.9229	2381.61	1.07172		2042	25.2536	2353.71	1.05917			2042	3.21233	810.476	0.364714		2042	2.5751	802.891	0.361301		2042	2.32894	800.317	0.360143			2042	122	3.3184	0.929152	375.53	0.168988		2042	97.7989	2.66013	-1.77215	340.454	0.153204		2042	88.45	2.40584	-2.85216
2043	34.8326	2498.7	1.12441		2043	27.6436	2409.25	1.08416		2043	24.8182	2378.53	1.07034			2043	3.21233	813.689	0.36616		2043	2.54935	805.44	0.362448		2043	2.28878	802.606	0.361173			2043	122	3.3184	0.929152	376.459	0.169407		2043	96.8209	2.63353	-1.75443	338.699	0.152415		2043	86.925	2.36436	-2.86378
2044	34.8326	2533.53	1.14009		2044	27.3672	2436.62	1.09648		2044	24.3828	2402.91	1.08131			2044	3.21233	816.901	0.367605		2044	2.52386	807.964	0.363584		2044	2.24863	804.855	0.362185			2044	122	3.3184	0.929152	377.388	0.169825		2044	95.8527	2.60719	-1.73689	336.962	0.151633		2044	85.4	2.32288	-2.87539
2045	34.8326	2568.36	1.15576		2045	27.0935	2463.72	1.10867		2045	23.9474	2426.86	1.09209			2045	3.21233	820.113	0.369051		2045	2.49862	810.462	0.364708		2045	2.20848	807.063	0.363178			2045	122	3.3184	0.929152	378.317	0.170243		2045	94.8942	2.58112	-1.71952	335.243	0.150859		2045	83.875	2.2814	-2.88701
2046	34.8326	2603.2	1.17144		2046	26.8226	2490.54	1.12074		2046	23.512	2450.37	1.10267			2046	3.21233	823.326	0.370496		2046	2.47363	812.936	0.365821		2046	2.16832	809.231	0.364154			2046	122	3.3184	0.929152	379.246	0.170661		2046	93.9453	2.55531	-1.70232	333.541	0.150093		2046	82.35	2.23992	-2.89862
2047	34.8326	2638.03	1.18711		2047	26.5544	2517.09	1.13269		2047	23.0766	2473.44	1.11305			2047	3.21233	826.538	0.371942		2047	2.4489	815.385	0.366923		2047	2.12817	811.36	0.365112			2047	122	3.3184	0.929152	380.176	0.171079		2047	93.0058	2.52976	-1.6853	331.855	0.149335		2047	80.825	2.19844	-2.91024
2048	34.8326	2672.86	1.20279		2048	26.2888	2543.38	1.14452		2048	22.6412	2496.09	1.12324			2048	3.21233	829.75	0.373388		2048	2.42441	817.809	0.368014		2048	2.08801	813.448	0.366051			2048	122	3.3184	0.929152	381.105	0.171497		2048	92.0758	2.50446	-1.66845	330.187	0.148584		2048	79.3	2.15696	-2.92185
2049	34.8326	2707.69	1.21846		2049	26.0259	2569.41	1.15623		2049	22.2058	2518.29	1.13323			2049	3.21233	832.963	0.374833		2049	2.40016	820.209	0.369094		2049	2.04786	815.495	0.366973			2049	122	3.3184	0.929152	382.034	0.171915		2049	91.155	2.47942	-1.65176	328.535	0.147841		2049	77.775	2.11548	-2.93347
2050	34.8326	2742.53	1.23414		2050	25.7657	2595.17	1.16783		2050	21.7704	2540.06	1.14303			2050	3.21233	836.175	0.376279		2050	2.37616	822.586	0.370164		2050	2.00771	817.503	0.367876			2050	122	3.3184	0.929152	382.963	0.172333		2050	90.2434	2.45462	-1.63524	326.9	0.147105		2050	76.25	2.074	-2.94508
2051	34.8326	2777.36	1.24981		2051	25.508	2620.68	1.17931		2051	21.335	2561.4	1.15263			2051	3.21233	839.387	0.377724		2051	2.3524	824.938	0.371222		2051	1.96755	819.471	0.368762			2051	122	3.3184	0.929152	383.892	0.172751		2051	89.341	2.43008	-1.61889	325.281	0.146376		2051	74.725	2.03252	-2.95669
2052	34.8326	2812.19	1.26549		2052	25.2529	2645.93	1.19067		2052	20.8996	2582.3	1.16203			2052	3.21233	842.6	0.37917		2052	2.32888	827.267	0.37227		2052	1.9274	821.398	0.369629			2052	122	3.3184	0.929152	384.821	0.17317		2052	88.4476	2.40577	-1.6027	323.678	0.145655		2052	73.2	1.99104	-2.96831
2053	34.8326	2847.02	1.28116		2053	25.0004	2670.93	1.20192		2053	20.4641	2602.76	1.17124			2053	3.21233	845.812	0.380615		2053	2.30559	829.572	0.373308		2053	1.88724	823.285	0.370478			2053	122	3.3184	0.929152	385.751	0.173588		2053	87.5631	2.38172	-1.58668	322.092	0.144941		2053	71.675	1.94956	-2.97992
2054	34.8326	2881.86	1.29684		2054	24.7504	2695.68	1.21306		2054	20.0287	2622.79	1.18026			2054	3.21233	849.024	0.382061		2054	2.28253	831.855	0.374335		2054	1.84709	825.132	0.37131			2054	122	3.3184	0.929152	386.68	0.174006		2054	86.6875	2.3579	-1.57081	320.521	0.144234		2054	70.15	1.90808	-2.99154
2055	34.8326	2916.69	1.31251		2055	24.5029	2720.19	1.22408		2055	19.5933	2642.38	1.18907			2055	3.21233	852.237	0.383506		2055	2.25971	834.115	0.375352		2055	1.80694	826.939	0.372123			2055	122	3.3184	0.929152	387.609	0.174424		2055	85.8206	2.33432	-1.5551	318.966	0.143535		2055	68.625	1.8666	-3.00315
2056	34.8326	2951.52	1.32818		2056	24.2579	2744.45	1.235		2056	19.1579	2661.54	1.19769			2056	3.21233	855.449	0.384952		2056	2.23711	836.352	0.376358		2056	1.76678	828.706	0.372918			2056	122	3.3184	0.929152	388.538	0.174842		2056	84.9624	2.31098	-1.53955	317.426	0.142842		2056	67.1	1.82512	-3.01477
2057	34.8326	2986.35	1.34386		2057	24.0153	2768.46	1.24581		2057	18.7225	2680.26	1.20612			2057	3.21233	858.661	0.386398		2057	2.21474	838.567	0.377355		2057	1.72663	830.433	0.373695			2057	122	3.3184	0.929152	389.467	0.17526		2057	84.1128	2.28787	-1.52416	315.902	0.142156		2057	65.575	1.78364	-3.02638
2058	34.8326	3021.19	1.35953		2058	23.7751	2792.24	1.25651		2058	18.2871	2698.55	1.21435			2058	3.21233	861.873	0.387843		2058	2.19259	840.759	0.378342		2058	1.68647	832.119	0.374454			2058	122	3.3184	0.929152	390.396	0.175678		2058	83.2717	2.26499	-1.50891	314.393	0.141477		2058	64.05	1.74216	-3.038
2059	34.8326	3056.02	1.37521		2059	23.5374	2815.77	1.2671		2059	17.8517	2716.4	1.22238			2059	3.21233	865.086	0.389289		2059	2.17066	842.93	0.379318		2059	1.64632	833.766	0.375195			2059	122	3.3184	0.929152	391.325	0.176096		2059	82.4389	2.24234	-1.49382	312.899	0.140805		2059	62.525	1.70068	-3.04961
2060	34.8326	3090.85	1.39088		2060	23.302	2839.08	1.27758		2060	17.4163	2733.82	1.23022			2060	3.21233	868.298	0.390734		2060	2.14896	845.079	0.380285		2060	1.60616	835.372	0.375917			2060	122	3.3184	0.929152	392.255	0.176515		2060	81.6146	2.21992	-1.47889	311.42	0.140139		2060	61	1.6592	-3.06122
2061	34.8326	3125.68	1.40656		2061	23.069	2862.14	1.28796		2061	16.9809	2750.8	1.23786			2061	3.21233	871.51	0.39218		2061	2.12747	847.206	0.381243		2061	1.56601	836.938	0.376622			2061	122	3.3184	0.929152	393.184	0.176933		2061	80.7984	2.19772	-1.4641	309.956	0.13948		2061	59.475	1.61772	-3.07284
2062	34.8326	3160.52	1.42223		2062	22.8383	2884.98	1.29824		2062	16.5455	2767.34	1.24531			2062	3.21233	874.723	0.393625		2062	2.10619	849.312	0.382191		2062	1.52586	838.464	0.377309			2062	122	3.3184	0.929152	394.113	0.177351		2062	79.9904	2.17574	-1.44946	308.507	0.138828		2062	57.95	1.57624	-3.08445
2063	34.8326	3195.35	1.43791		2063	22.6099	2907.59	1.30842		2063	16.1101	2783.45	1.25255			2063	3.21233	877.935	0.395071		2063	2.08513	851.398	0.383129		2063	1.4857	839.949	0.377977			2063	122	3.3184	0.929152	395.042	0.177769		2063	79.1905	2.15398	-1.43496	307.072	0.138182		2063	56.425	1.53476	-3.09607
2064	34.8326	3230.18	1.45358		2064	22.3838	2929.98	1.31849		2064	15.6747	2799.13	1.25961			2064	3.21233	881.147	0.396516		2064	2.06428	853.462	0.384058		2064	1.44555	841.395	0.378628			2064	122	3.3184	0.929152	395.971	0.178187		2064	78.3986	2.13244	-1.42061	305.651	0.137543		2064	54.9	1.49328	-3.10768
2065	34.8326	3265.02	1.46926		2065	22.16	2952.14	1.32846		2065	15.2393	2814.37	1.26647			2065	3.21233	884.36	0.397962		2065	2.04364	855.505	0.384977		2065	1.40539	842.8	0.37926			2065	122	3.3184	0.929152	396.9	0.178605		2065	77.6146	2.11112	-1.40641	304.245	0.13691		2065	53.375	1.4518	-3.1193
2066	34.8326	3299.85	1.48493		2066	21.9384	2974.07	1.33833		2066	14.8039	2829.17	1.27313			2066	3.21233	887.572	0.399407		2066	2.0232	857.529	0.385888		2066	1.36524	844.166	0.379874			2066	122	3.3184	0.929152	397.829	0.179023		2066	76.8385	2.09001	-1.39234	302.852	0.136284		2066	51.85	1.41032	-3.13091
2067	34.8326	3334.68	1.50061		2067	21.719	2995.79	1.34811		2067	14.3684	2843.54	1.27959			2067	3.21233	890.784	0.400853		2067	2.00297	859.532	0.386789		2067	1.32509	845.491	0.380471			2067	122	3.3184	0.929152	398.759	0.179441		2067	76.0701	2.06911	-1.37842	301.474	0.135663		2067	50.325	1.36884	-3.14252
2068	34.8326	3369.51	1.51628		2068	21.5018	3017.3	1.35778		2068	13.933	2857.47	1.28586			2068	3.21233	893.997	0.402299		2068	1.98294	861.515	0.387682		2068	1.28493	846.776	0.381049			2068	122	3.3184	0.929152	399.688	0.17986		2068	75.3094	2.04842	-1.36463	300.109	0.135049		2068	48.8	1.32736	-3.15414
2069	34.8326	3404.35	1.53196		2069	21.2868	3038.58	1.36736		2069	13.4976	2870.97	1.29194			2069	3.21233	897.209	0.403744		2069	1.96311	863.478	0.388565		2069	1.24478	848.02	0.381609			2069	122	3.3184	0.929152	400.617	0.180278		2069	74.5563	2.02793	-1.35099	298.758	0.134441		2069	47.275	1.28588	-3.16575
2070	34.8326	3439.18	1.54763		2070	21.0739	3059.66	1.37685		2070	13.0622	2884.03	1.29782			2070	3.21233	900.421	0.40519		2070	1.94348	865.421	0.38944		2070	1.20462	849.225	0.382151			2070	122	3.3184	0.929152	401.546	0.180696		2070	73.8107	2.00765	-1.33748	297.421	0.133839		2070	45.75	1.2444	-3.17737
2071	34.8326	3474.01	1.5633		2071	20.8632	3080.52	1.38623		2071	12.6268	2896.66	1.3035			2071	3.21233	903.634	0.406635		2071	1.92404	867.345	0.390305		2071	1.16447	850.389	0.382675			2071	122	3.3184	0.929152	402.475	0.181114		2071	73.0726	1.98758	-1.3241	296.097	0.133244		2071	44.225	1.20292	-3.18898
2072	34.8326	3508.84	1.57898		2072	20.6546	3101.17	1.39553		2072	12.1914	2908.85	1.30898			2072	3.21233	906.846	0.408081		2072	1.9048	869.25	0.391163		2072	1.12432	851.514	0.383181			2072	122	3.3184	0.929152	403.404	0.181532		2072	72.3419	1.9677	-1.31086	294.786	0.132654		2072	42.7	1.16144	-3.2006
2073	34.8326	3543.68	1.59465		2073	20.448	3121.62	1.40473		2073	11.756	2920.61	1.31427			2073	3.21233	910.058	0.409526		2073	1.88576	871.136	0.392011		2073	1.08416	852.598	0.383669			2073	122	3.3184	0.929152	404.334	0.18195		2073	71.6185	1.94802	-1.29775	293.488	0.13207		2073	41.175	1.11996	-3.21221
2074	34.8326	3578.51	1.61033		2074	20.2435	3141.87	1.41384		2074	11.3206	2931.93	1.31937			2074	3.21233	913.271	0.410972		2074	1.8669	873.003	0.392851		2074	1.04401	853.642	0.384139			2074	122	3.3184	0.929152	405.263	0.182368		2074	70.9023	1.92854	-1.28478	292.203	0.131492		2074	39.65	1.07848	-3.22383
2075	34.8326	3613.34	1.626		2075	20.0411	3161.91	1.42286		2075	10.8852	2942.81	1.32427			2075	3.21233	916.483	0.412417		2075	1.84823	874.851	0.393683		2075	1.00385	854.646	0.384591			2075	122	3.3184	0.929152	406.192	0.182786		2075	70.1933	1.90926	-1.27193	290.931	0.130919		2075	38.125	1.037	-3.23544
2076	34.8326	3648.17	1.64168		2076	19.8407	3181.75	1.43179		2076	10.4498	2953.26	1.32897			2076	3.21233	919.695	0.413863		2076	1.82975	876.681	0.394506		2076	0.963699	855.609	0.385024			2076	122	3.3184	0.929152	407.121	0.183204		2076	69.4913	1.89016	-1.25921	289.672	0.130353		2076	36.6	0.99552	-3.24705
2077	34.8326	3683.01	1.65735		2077	19.6423	3201.39	1.44063		2077	10.0144	2963.28	1.33348			2077	3.21233	922.908	0.415308		2077	1.81145	878.492	0.395321		2077	0.923545	856.533	0.38544			2077	122	3.3184	0.929152	408.05	0.183623		2077	68.7964	1.87126	-1.24662	288.426	0.129792		2077	35.075	0.95404	-3.25867
2078	34.8326	3717.84	1.67303		2078	19.4459	3220.84	1.44938		2078	9.57896	2972.86	1.33779			2078	3.21233	926.12	0.416754		2078	1.79333	880.285	0.396128		2078	0.883391	857.416	0.385837			2078	122	3.3184	0.929152	408.979	0.184041		2078	68.1085	1.85255	-1.23415	287.191	0.129236		2078	33.55	0.91256	-3.27028
2079	34.8326	3752.67	1.6887		2079	19.2514	3240.09	1.45804		2079	9.14356	2982	1.3419			2079	3.21233	929.332	0.4182		2079	1.7754	882.061	0.396927		2079	0.843236	858.26	0.386217			2079	122	3.3184	0.929152	409.908	0.184459		2079	67.4274	1.83402	-1.22181	285.97	0.128686		2079	32.025	0.87108	-3.2819
2080	34.8326	3787.5	1.70438		2080	19.0589	3259.15	1.46662		2080	8.70815	2990.71	1.34582			2080	3.21233	932.545	0.419645		2080	1.75765	883.818	0.397718		2080	0.803082	859.063	0.386578			2080	122	3.3184	0.929152	410.838	0.184877		2080	66.7531	1.81568	-1.20959	284.76	0.128142		2080	30.5	0.8296	-3.29351
2081	34.8326	3822.34	1.72005		2081	18.8683	3278.01	1.47511		2081	8.27274	2998.98	1.34954			2081	3.21233	935.757	0.421091		2081	1.74007	885.559	0.398501		2081	0.762928	859.826	0.386922			2081	122	3.3184	0.929152	411.767	0.185295		2081	66.0856	1.79753	-1.1975	283.563	0.127603		2081	28.975	0.78812	-3.30513
2082	34.8326	3857.17	1.73573		2082	18.6796	3296.69	1.48351		2082	7.83733	3006.82	1.35307			2082	3.21233	938.969	0.422536		2082	1.72267	887.281	0.399277		2082	0.722774	860.548	0.387247			2082	122	3.3184	0.929152	412.696	0.185713		2082	65.4247	1.77955	-1.18552	282.377	0.12707		2082	27.45	0.74664	-3.31674
2083	34.8326	3892	1.7514		2083	18.4928	3315.19	1.49183		2083	7.40193	3014.22	1.3564			2083	3.21233	942.182	0.423982		2083	1.70544	888.987	0.400044		2083	0.68262	861.231	0.387554			2083	122	3.3184	0.929152	413.625	0.186131		2083	64.7705	1.76176	-1.17367	281.203	0.126542		2083	25.925	0.70516	-3.32836
2084	34.8326	3926.83	1.76708		2084	18.3079	3333.49	1.50007		2084	6.96652	3021.19	1.35953			2084	3.21233	945.394	0.425427		2084	1.68839	890.675	0.400804		2084	0.642466	861.873	0.387843			2084	122	3.3184	0.929152	414.554	0.186549		2084	64.1228	1.74414	-1.16193	280.041	0.126019		2084	24.4	0.66368	-3.33997
2085	34.8326	3961.67	1.78275		2085	18.1248	3351.62	1.50823		2085	6.53111	3027.72	1.36247			2085	3.21233	948.606	0.426873		2085	1.67151	892.347	0.401556		2085	0.602312	862.476	0.388114			2085	122	3.3184	0.929152	415.483	0.186968		2085	63.4815	1.7267	-1.15031	278.891	0.125501		2085	22.875	0.6222	-3.35158
2086	34.8326	3996.5	1.79842		2086	17.9436	3369.56	1.5163		2086	6.0957	3033.81	1.36522			2086	3.21233	951.819	0.428318		2086	1.65479	894.001	0.402301		2086	0.562158	863.038	0.388367			2086	122	3.3184	0.929152	416.413	0.187386		2086	62.8467	1.70943	-1.13881	277.752	0.124989		2086	21.35	0.58072	-3.3632
2087	34.8326	4031.33	1.8141		2087	17.7641	3387.33	1.5243		2087	5.6603	3039.47	1.36776			2087	3.21233	955.031	0.429764		2087	1.63824	895.64	0.403038		2087	0.522003	863.56	0.388602			2087	122	3.3184	0.929152	417.342	0.187804		2087	62.2183	1.69234	-1.12742	276.625	0.124481		2087	19.825	0.53924	-3.37481
2088	34.8326	4066.16	1.82977		2088	17.5865	3404.91	1.53221		2088	5.22489	3044.7	1.37011			2088	3.21233	958.243	0.43121		2088	1.62186	897.261	0.403768		2088	0.481849	864.042	0.388819			2088	122	3.3184	0.929152	418.271	0.188222		2088	61.5961	1.67541	-1.11614	275.509	0.123979		2088	18.3	0.49776	-3.38643
2089	34.8326	4101	1.84545		2089	17.4106	3422.32	1.54005		2089	4.78948	3049.49	1.37227			2089	3.21233	961.456	0.432655		2089	1.60564	898.867	0.40449		2089	0.441695	864.484	0.389018			2089	122	3.3184	0.929152	419.2	0.18864		2089	60.9801	1.65866	-1.10498	274.404	0.123482		2089	16.775	0.45628	-3.39804
2090	34.8326	4135.83	1.86112		2090	17.2365	3439.56	1.5478		2090	4.35407	3053.84	1.37423			2090	3.21233	964.668	0.434101		2090	1.58958	900.457	0.405206		2090	0.401541	864.885	0.389198			2090	122	3.3184	0.929152	420.129	0.189058		2090	60.3703	1.64207	-1.09393	273.31	0.122989		2090	15.25	0.4148	-3.40966
2091	34.8326	4170.66	1.8768		2091	17.0641	3456.62	1.55548		2091	3.91867	3057.76	1.37599			2091	3.21233	967.88	0.435546		2091	1.57369	902.03	0.405914		2091	0.361387	865.246	0.389361			2091	122	3.3184	0.929152	421.058	0.189476		2091	59.7666	1.62565	-1.08299	272.227	0.122502		2091	13.725	0.37332	-3.42127
2092	34.8326	4205.5	1.89247		2092	16.8935	3473.52	1.56308		2092	3.48326	3061.24	1.37756			2092	3.21233	971.093	0.436992		2092	1.55795	903.588	0.406615		2092	0.321233	865.568	0.389505			2092	122	3.3184	0.929152	421.987	0.189894		2092	59.1689	1.6094	-1.07216	271.155	0.12202		2092	12.2	0.33184	-3.43288
2093	34.8326	4240.33	1.90815		2093	16.7246	3490.24	1.57061		2093	3.04785	3064.29	1.37893			2093	3.21233	974.305	0.438437		2093	1.54237	905.131	0.407309		2093	0.281079	865.849	0.389632			2093	122	3.3184	0.929152	422.917	0.190312		2093	58.5773	1.5933	-1.06144	270.093	0.121542		2093	10.675	0.29036	-3.4445
2094	34.8326	4275.16	1.92382		2094	16.5573	3506.8	1.57806		2094	2.61244	3066.9	1.38011			2094	3.21233	977.517	0.439883		2094	1.52695	906.658	0.407996		2094	0.240925	866.09	0.38974			2094	122	3.3184	0.929152	423.846	0.190731		2094	57.9915	1.57737	-1.05083	269.042	0.121069		2094	9.15	0.24888	-3.45611
2095	34.8326	4309.99	1.9395		2095	16.3918	3523.19	1.58544		2095	2.17704	3069.08	1.38109			2095	3.21233	980.73	0.441328		2095	1.51168	908.169	0.408676		2095	0.200771	866.29	0.389831			2095	122	3.3184	0.929152	424.775	0.191149		2095	57.4116	1.56159	-1.04032	268.002	0.120601		2095	7.625	0.2074	-3.46773
2096	34.8326	4344.83	1.95517		2096	16.2278	3539.42	1.59274		2096	1.74163	3070.82	1.38187			2096	3.21233	983.942	0.442774		2096	1.49656	909.666	0.40935		2096	0.160616	866.451	0.389903			2096	122	3.3184	0.929152	425.704	0.191567		2096	56.8375	1.54598	-1.02992	266.972	0.120137		2096	6.1	0.16592	-3.47934
2097	34.8326	4379.66	1.97085		2097	16.0656	3555.49	1.59997		2097	1.30622	3072.13	1.38246			2097	3.21233	987.154	0.444219		2097	1.4816	911.147	0.410016		2097	0.120462	866.572	0.389957			2097	122	3.3184	0.929152	426.633	0.191985		2097	56.2691	1.53052	-1.01962	265.953	0.119679		2097	4.575	0.12444	-3.49096
2098	34.8326	4414.49	1.98652		2098	15.9049	3571.39	1.60713		2098	0.870815	3073	1.38285			2098	3.21233	990.367	0.445665		2098	1.46678	912.614	0.410676		2098	0.0803082	866.652	0.389993			2098	122	3.3184	0.929152	427.562	0.192403		2098	55.7064	1.51521	-1.00942	264.943	0.119224		2098	3.05	0.08296	-3.50257
2099	34.8326	4449.32	2.0022		2099	15.7459	3587.14	1.61421		2099	0.435407	3073.44	1.38305			2099	3.21233	993.579	0.447111		2099	1.45211	914.066	0.41133		2099	0.0401541	866.692	0.390011			2099	122	3.3184	0.929152	428.492	0.192821		2099	55.1493	1.50006	-0.999326	263.944	0.118775		2099	1.525	0.04148	-3.51419
2100	34.8326	4484.16	2.01787		2100	15.5884	3602.72	1.62123		2100	-2.60902e-14	3073.44	1.38305			2100	3.21233	996.791	0.448556		2100	1.43759	915.504	0.411977		2100	-1.83187e-15	866.692	0.390011			2100	122	3.3184	0.929152	429.421	0.193239		2100	54.5978	1.48506	-0.989333	262.955	0.11833		2100	-1.74527e-13	-4.74714e-15	-3.5258
[truncated: 2 more columns]

## Sheet: Fig 8
Global Cattle CH4 emissions
		Annual emissions (Mt CH4/yr)		Annual emissions (Gt CO2-e/yr) GWP100		Annual emissions (Gt CO2-we/yr) GWP*		Cummulative emissions (Gt CO2-we) GWP*		Warming (oC)		CH₄
Fig 9a	Year	No additional warming in 2050		No additional warming in 2050		No additional warming in 2050		No additional warming in 2050				CH₄ (no additional warming in 2050)
	1970	66.5534		1.81025								CO₂-we
	1971	67.45		1.83464								CO₂-we (no additional warming in 2050)
	1972	68.8642		1.87311
	1973	70.0766		1.90608
	1974	71.8272		1.9537
	1975	72.999		1.98557
	1976	73.6945		2.00449
	1977	74.0073		2.013
	1978	74.005		2.01294
	1979	74.2817		2.02046
	1980	75.0179		2.04049
	1981	75.6786		2.05846
	1982	76.4921		2.08059
	1983	77.0046		2.09452
	1984	77.6171		2.11119
	1985	77.978		2.121
	1986	78.5327		2.13609
	1987	78.3158		2.13019
	1988	78.4784		2.13461
	1989	79.3408		2.15807
	1990	79.7378		2.16887		2.1314		0		0
	1991	79.83		2.17138		2.03911		4.17051		0.00187673
	1992	79.4557		2.16119		1.82951		6.00002		0.00270001
	1993	79.3505		2.15833		1.67639		7.67642		0.00345439
	1994	79.992		2.17578		1.55307		9.22949		0.00415327
	1995	80.2802		2.18362		1.45313		10.6826		0.00480718
	1996	80.1948		2.1813		1.36221		12.0448		0.00542017
	1997	78.8042		2.14348		1.15469		13.1995		0.00593978
	1998	78.7245		2.14131		1.14514		14.3447		0.0064551
	1999	78.7323		2.14152		1.1141		15.4588		0.00695644
	2000	78.9826		2.14833		1.05985		16.5186		0.00743337
	2001	79.1356		2.15249		1.00233		17.5209		0.00788442
	2002	79.9396		2.17436		1.00734		18.5283		0.00833773
	2003	80.8512		2.19915		1.06043		19.5887		0.00881492
	2004	81.6247		2.22019		1.08493		20.6736		0.00930314
	2005	82.2863		2.23819		1.12473		21.7984		0.00980927
	2006	83.1006		2.26034		1.16095		22.9593		0.0103317
	2007	83.6581		2.2755		1.25471		24.214		0.0108963
	2008	84.2986		2.29292		1.31483		25.5289		0.011488
	2009	84.5215		2.29899		1.24261		26.7715		0.0120472
	2010	84.4418		2.29682		1.18689		27.9584		0.0125813
	2011	84.5997		2.30111		1.19569		29.1541		0.0131193
	2012	85.1806		2.31691		1.31054		30.4646		0.0137091
	2013	85.3563		2.32169		1.34434		31.8089		0.014314
	2014	85.8934		2.3363		1.33636		33.1453		0.0149154
	2015	86.3836		2.34963		1.36345		34.5087		0.0155289
	2016	87.3767		2.37665		1.49568		36.0044		0.016202
	2017	87.6734		2.38472		1.69299		37.6974		0.0169638
	2018	88.1615		2.39799		1.76235		39.4598		0.0177569
	2019	88.731		2.41348		1.83163		41.2914		0.0185811
	2020	88.447		2.40576		1.7677		43.0591		0.0193766
	2021	88.164		2.39806		1.71514		44.7742		0.0201484
	2022	87.8819		2.39039		1.58744		46.3617		0.0208627
	2023	87.6006		2.38274		1.4474		47.8091		0.0215141
	2024	87.3203		2.37511		1.32345		49.1325		0.0221096
	2025	87.0409		2.36751		1.21254		50.345		0.0226553
	2026	86.7624		2.35994		1.08408		51.4291		0.0231431
	2027	86.4847		2.35238		0.985422		52.4145		0.0235865
	2028	86.208		2.34486		0.877284		53.2918		0.0239813
	2029	85.9321		2.33735		0.817521		54.1094		0.0243492
	2030	85.6571		2.32987		0.792854		54.9022		0.024706
	2031	85.383		2.32242		0.740827		55.643		0.0250394
	2032	85.1098		2.31499		0.640008		56.283		0.0253274
	2033	84.8374		2.30758		0.586148		56.8692		0.0255911
	2034	84.566		2.30019		0.490608		57.3598		0.0258119
	2035	84.2954		2.29283		0.400594		57.7604		0.0259922
	2036	84.0256		2.2855		0.252553		58.0129		0.0261058
	2037	83.7567		2.27818		0.185128		58.1981		0.0261891
	2038	83.4887		2.27089		0.0956739		58.2937		0.0262322
	2039	83.2215		2.26363		-0.00307327		58.2907		0.0262308
	2040	82.9552		2.25638		-0.00306343		58.2876		0.0262294
	2041	82.6898		2.24916		-0.00305363		58.2846		0.0262281
	2042	82.4252		2.24196		-0.00304386		58.2815		0.0262267
	2043	82.1614		2.23479		-0.00303412		58.2785		0.0262253
	2044	81.8985		2.22764		-0.00302441		58.2755		0.026224
	2045	81.6364		2.22051		-0.00301473		58.2724		0.0262226
	2046	81.3752		2.2134		-0.00300508		58.2694		0.0262212
	2047	81.1148		2.20632		-0.00299547		58.2664		0.0262199
	2048	80.8552		2.19926		-0.00298588		58.2635		0.0262186
	2049	80.5965		2.19222		-0.00297633		58.2605		0.0262172
	2050	80.3386		2.18521		-0.0029668		58.2575		0.0262159

[truncated: 1 more sheets: Fig 9]
